# Supplementary material for: Transcriptional profiling of the LPS induced NF-κB response in macrophages
Source: BMC Immunol. 2007 Jan 12;8:1. doi: 10.1186/1471-2172-8-1 (PMC1781469; doi:10.1186/1471-2172-8-1)
Supplement: Additional File 1 — Genes used for microarray analysis. Genes with either predicted or known NF-κB binding sites in their upstream sequences were used for the microarray in this study. File contains gene names, accession numbers, location of putative κB and IRF sites and Pubmed links to reports describing regulation by NF-κB (where available). [file 1471-2172-8-1-S1.xls]

## Sheet: All genes_Pos of site
		Human Promoter shown to contain kb sites and listed in the Pahl H., Oncogene (1999)
		Human Promoter shown to contain kb sites and reference NOT listed in the Pahl H., Oncogene (1999),
		Generally but not always presence of sites in these genes have been discovered after 1999			The position of the site found using Gene Runner in relation to the initiator ATG is indicated. * Indicates site on reverse strand
		DIRECT HTML LINKS TO ABSTRACTS FOR ALL EVIDENCE IN FOLLOWING SHEET			Sequence searched	Sequence searched
					GGGRNNYYCC	GAAANNGAANN
Genbank Accession HTML link	Genomic contig HTML link	Sequence used to select for binding sites from genomic contig (2000bp upstream of ATG initiator codon) HTML link	GENE SYMBOL	GENE NAME	kB sites	IRF sites
NM_001359.	Contig AF069291.1.1.184919.	http://www.ensembl.org/Homo_sapiens/exonview?db=core;transcript=ENST00000220764	DECR1	2,4-Dienoyl-CoA reductase, mitochondrial
NM_001100.	Contig AL160004.18.1.86173.	http://www.ensembl.org/Homo_sapiens/exonview?db=core;transcript=ENST00000322566	ACTA1	Actin, alpha 1, skeletal muscle	-1757, -1747*
NM_001613.	Contig AL157394.15.1.187313.	http://www.ensembl.org/Homo_sapiens/exonview?db=core;transcript=ENST00000224784	ACTA2	Actin, alpha, smooth muscle, aorta	-111*	-1104*
NM_000674.	Contig AC105940.2.1.177140.	http://www.ensembl.org/Homo_sapiens/exonview?db=core;transcript=ENST00000309502	ADORA1	Adenosine A1 receptor	-1450, -1440*, -887, -877*, -832*, -358, -348*
NM_004037.	Contig AL355310.20.1.112911.	http://www.ensembl.org/Homo_sapiens/exonview?db=core;transcript=ENST00000256578	AMPD2	Adenosine monophosphate deaminase 2	-1957, -1947*, -523	-1693
NM_001667.	Contig AP000436.5.1.117166.	http://www.ensembl.org/Homo_sapiens/exonview?db=core;transcript=ENST00000246747	ARL2	ADP ribosylation factor like 2	-1960, -1949*, -1168, -567, -557*
NM_001136	Contig AL662884.11.2001.137935.	http://www.ensembl.org/Homo_sapiens/exonview?db=core;transcript=ENST00000326486	AGER	Advanced glycosylation end product specific receptor	-687, -677*	-1788*, -1469, -1019
NM_001818.	Contig AL355303.16.1.145692.	http://www.ensembl.org/Homo_sapiens/exonview?db=vega;transcript=OTTHUMT00000046543	AKRIC4	Aldo-keto reductase family 1, member C4
NM_000489	Contig Z84487.2.1.135982.	http://www.ensembl.org/Homo_sapiens/exonview?db=core;transcript=ENST00000352871	ATRX	Alpha thalassemia/mental retardation syndrome X-linked (RAD54 homolog, S.cerevisiae)	-126	-1987*, -257
NM_000484	Contig AP001439.1.1.83661.	http://www.ensembl.org/Homo_sapiens/exonview?db=core;transcript=ENST00000346798	APP	Amyloid beta (A4) precursor protein
NM_000029	Contig AL512328.15.1.55722.	http://www.ensembl.org/Homo_sapiens/exonview?db=core;transcript=ENST00000258224	AGT	Angiotensinogen
NM_014391	Contig AL590622.7.1.50111.	http://www.ensembl.org/Homo_sapiens/exonview?db=vega;transcript=OTTHUMT00000049357	ANKRD1	Ankyrin repeat domain 1	-1538*	-1682, -646*
NM_004306	Contig AC011134.15.1.156756.	http://www.ensembl.org/Homo_sapiens/exonview?db=core;transcript=ENST00000359672	ANXA13	Annexin A13		-1223
NM_145699	Contig AL022318.2.1.201143.	http://www.ensembl.org/Homo_sapiens/exonview?db=core;transcript=ENST00000249116	APOBEC3A	Apolipoprotein B mRNA editing enzyme, catalytic polypeptide like 3A	-1981, -1971*, -1980, -1970*	-1768
NM_000483.	Contig AC011481.4.1.107567.	http://www.ensembl.org/Homo_sapiens/exonview?db=core;transcript=ENST00000252490	APOC2	Apolipoprotein C II
U75285	Contig AC087645.19.1.209751.	http://www.ensembl.org/Homo_sapiens/exonview?db=core;transcript=ENST00000350051	AIP4	Apoptosis inhibitor 4 (survivin)
AF013263.	Contig AC013283.23.1.96206.	http://www.ensembl.org/Homo_sapiens/exonview?db=core;transcript=ENST00000359972	APAF1	Apoptotic protease activating factor		-235*
NM_000697	Contig AC040977.10.1.174741.	http://www.ensembl.org/Homo_sapiens/exonview?db=core;transcript=ENST00000251535	ALOX12	Arachidonate 12-lipoxygenase	-630, -620*, -538, -528*, -288*	-1398
NM_000698.	Contig AL731567.6.1.129266.	http://www.ensembl.org/Homo_sapiens/exonview?db=vega;transcript=OTTHUMT00000047780	ALOX5	Arachidonate 5-lipoxygenase	-507*, -443, -433*	-1334
NM_003976.	Contig AL357079.24.1.106769.	http://www.ensembl.org/Homo_sapiens/exonview?db=core;transcript=ENST00000360447	ARTN	Artemin	-1910
NM_000927	Contig AC002457.2.1.177380.	http://www.ensembl.org/Homo_sapiens/exonview?db=vega&exon=&transcript=OTTHUMT0000005971	ABCB1	ATP-binding cassette, subfamily B (MDR/TAP), member 1	-159*
NM_004217.	Contig AC135178.13.1.188340.	http://www.ensembl.org/Homo_sapiens/exonview?db=core;transcript=ENST00000316199	AURK1B	Aurora kinase B
NM_001699.	Contig AC011510.7.1.129402.	http://www.ensembl.org/Homo_sapiens/exonview?db=core;transcript=ENST00000301178	AXL	AXL receptor tyrosine kinase
NM_015341	Contig AC021188.6.1.236486.	http://www.ensembl.org/Homo_sapiens/exonview?db=core;transcript=ENST00000240423	BRRN1	Barren Homolog (Drosophila)	-1735, -1725*, -1724*, -1024
NM_006763	Contig AL513326.19.1.30325.	http://www.ensembl.org/Homo_sapiens/exonview?db=core;transcript=ENST00000290551	BTG2	B-cell translocation gene 2
NM_016077	Contig AC091271.8.1.135784.	http://www.ensembl.org/Homo_sapiens/exonview?db=core;transcript=ENST00000335918	BIT1	Bcl2 inhibitor of transcription		-945*
NM_138578	Contig AL160175.5.1.168860.	http://www.ensembl.org/Homo_sapiens/exonview?db=core;transcript=ENST00000307677	BCL2L1	BCL2 like 1 (Bcl-xl)	-1370, -1360*, -981
NM_004048	Contig AC025270.6.1.128484.	http://www.ensembl.org/Homo_sapiens/exonview?db=core;transcript=ENST00000349264	B2M	Beta-2 microglobulin	-504, -494*, -145*
NM_001710.	Contig AL645922.11.2001.180559.	http://www.ensembl.org/Homo_sapiens/exonview?db=vega;transcript=OTTHUMT00000076395	BF	B-factor, properdin	-1970, -1960*, -584*, -239	-598*, -257*
NM_001202.	Contig AL138479.4.1.165228.	http://www.ensembl.org/Homo_sapiens/exonview?db=core;transcript=ENST00000245451	BMP4	Bone morphogenetic protein 4	-735*
NM_000710	Contig AL355102.5.1.201844.	http://www.ensembl.org/Homo_sapiens/exonview?db=core;transcript=ENST00000216629	BDKRB1	Bradikinin receptor B1
NM_001211.	Contig AC025429.6.1.142698.	http://www.ensembl.org/Homo_sapiens/exonview?db=core;transcript=ENST00000287598	BUB1b	Budding uninhibited by benzimidazoles 1, S. Cerevisiae homolog of Beta		-1756
NM_001716.	Contig AP004609.1.1.195409.	http://www.ensembl.org/Homo_sapiens/exonview?db=core;transcript=ENST00000292174	BLR1	Burkitts lymphoma receptor 1	-541, -531*, -390*, -222	-472
NM_004364.	Contig AC008738.7.1.219821.	http://www.ensembl.org/Homo_sapiens/exonview?db=core;transcript=ENST00000328368	CEBPA	CAAT/enhaner binding protein (C/EBP)	-1606, -1513, -962, -952*, -468, -409, -399*
NM_001807.	Contig AL162417.23.1.152863.	http://www.ensembl.org/Homo_sapiens/exonview?db=core;transcript=ENST00000303626	CEL	Carboxyl ester lipase	-1645*, -1351, -1209, -1199*
NM_147780	Contig AC025857.5.1.175749.	http://www.ensembl.org/Homo_sapiens/exonview?db=core;transcript=ENST00000345125	CTSB	Cathepsin B	-121, -111*
NM_001781.	Contig AC007068.17.1.178607.	http://www.ensembl.org/Homo_sapiens/exonview?db=core;transcript=ENST00000228434	CD69	CD69 antigen	-293*	-1531, -692*
NM_004355	Contig AC011388.7.1.73201.	http://www.ensembl.org/Homo_sapiens/exonview?db=core;transcript=ENST00000009530	CD74	CD74 antigen	-181, -171*, -180, -170*, -169*
NM_005191	Contig AC073352.22.1.159738.	http://www.ensembl.org/Homo_sapiens/exonview?db=core;transcript=ENST00000264246	CD80	CD80 antigen
NM_001826	Contig AL451085.20.1.182166.	http://www.ensembl.org/Homo_sapiens/exonview?db=core;transcript=ENST00000308987	CKS1B	CDC28 protein kinase 1B	-1416, -1406*, -717, -647, -637*, -646, -636
NM_001786.	Contig AC022390.9.1.161223.	http://www.ensembl.org/Homo_sapiens/exonview?db=core;transcript=ENST00000307250	CDC2	Cell division cycle 2, G1 to S and G2 to M		-928
NM_003504	Contig AC000087.2.1.42071.	http://www.ensembl.org/Homo_sapiens/exonview?db=core;transcript=ENST00000263201	CDC45L	Cell division cycle 45, S. Cerevisiae, homolog-like		-1772*
NM_001165	Contig AP000942.6.1.185984.	http://www.ensembl.org/Homo_sapiens/exonview?db=core;transcript=ENST00000263464	cIAP2	Cellular inhibitor of apoptosis 2
NM_001809	Contig AC011740.7.1.168991.	http://www.ensembl.org/Homo_sapiens/exonview?db=core;transcript=ENST00000356113	CENPA	Centromere protein A, 17kDa	-241
NM_001296.	Contig AC099329.2.1.167667.	http://www.ensembl.org/Homo_sapiens/exonview?db=core;transcript=ENST00000273145	CCBP2	Chemokine binding protein 2
NM_002995.	Contig AL031736.16.1.147419.	http://www.ensembl.org/Homo_sapiens/exonview?db=core;transcript=ENST00000271401	XCL1	Chemokine, C motif, ligand 1		-790
NM_003965.	Contig AC098613.2.1.185437.	http://www.ensembl.org/Homo_sapiens/exonview?db=core;transcript=ENST00000301979	CCRL2	Chemokine, CC motf, receptor like 2	-1467	-1883*, -112
NM_002981.	Contig AC011193.3.1.181022.	http://www.ensembl.org/Homo_sapiens/exonview?db=core;transcript=ENST00000225842	CCL1	Chemokine, CC motif, ligand 1	-272, -261*
NM_002986.	Contig AC005549.1.1.147416.	http://www.ensembl.org/Homo_sapiens/exonview?db=core;transcript=ENST00000305869	CCL11	Chemokine, CC motif, ligand 11	-113*	-798*
NM_005408	Contig AC011193.3.1.181022.	http://www.ensembl.org/Homo_sapiens/exonview?db=core;transcript=ENST00000225844	CCL13	Chemokine, CC motif, ligand 13		-1169*, -360*
Z49270			CCL14	Chemokine, CC motif, ligand 14
NM_032964	Contig AC069363.10.1.154828.	http://www.ensembl.org/Homo_sapiens/exonview?db=core;transcript=ENST00000293277	CCL15	Chemokine, CC motif, ligand 15	-1015*	-418
NM_004590.	Contig AC004675.1.1.128501.	http://www.ensembl.org/Homo_sapiens/exonview?db=core;transcript=ENST00000293275	CCL16	Chemokine, CC motif, ligand 16	-795*
NM_002987	Contig AC009052.8.1.200557.	http://www.ensembl.org/Homo_sapiens/exonview?db=core;transcript=ENST00000219244	CCL17	Chemokine, CC motif, ligand 17	-1832, -1822*, -1673, -1663*
NM_002988.	Contig AC069363.10.1.154828.	http://www.ensembl.org/Homo_sapiens/exonview?db=core;transcript=ENST00000004921	CCL18	Chemokine, CC motif, ligand 18
NM_006274.	Contig AL162231.20.1.186433.	http://www.ensembl.org/Homo_sapiens/exonview?db=core;transcript=ENST00000311925	CCL19	Chemokine, CC motif, ligand 19	-1748*	-979*, -822, -183
NM_002982.	Contig AC005549.1.1.147416.	http://www.ensembl.org/Homo_sapiens/exonview?db=core;transcript=ENST00000225831	CCL2	Chemokine, CC motif, ligand 2	-1790, -464, -454*, -139*	-378*, -216*
NM_002989	Contig AL162231.20.1.186433.	http://www.ensembl.org/Homo_sapiens/exonview?db=vega;transcript=OTTHUMT00000052244	CCL21	Chemokine, CC motif, ligand 21		-895
NM_002990	Contig AC009052.8.1.200557.	http://www.ensembl.org/Homo_sapiens/exonview?db=core;transcript=ENST00000219235	CCL22	Chemokine, CC motif, ligand 22	-1240, -1230*, -220, -210*, -209, -209*	-1187
NM_005064.	Contig AC069363.10.1.154828.	http://www.ensembl.org/Homo_sapiens/exonview?db=core;transcript=ENST00000293280	CCL23	Chemokine, CC motif, ligand 23
NM_002991.	Contig AC005102.1.1.106508.	http://www.ensembl.org/Homo_sapiens/exonview?db=core;transcript=ENST00000222902	CCL24	Chemokine, CC motif, ligand 24		-1462*
NM_005624.	Contig AC008946.7.1.109445.	http://www.ensembl.org/Homo_sapiens/exonview?db=core;transcript=ENST00000315626	CCL25	Chemokine, CC motif, ligand 25	-116	-1562*, -745*
NM_006072.	Contig AC005102.1.1.106508.	http://www.ensembl.org/Homo_sapiens/exonview?db=core;transcript=ENST00000005180	CCL26	Chemokine, CC motif, ligand 26
NM_006664.	Contig AL162231.20.1.186433.	http://www.ensembl.org/Homo_sapiens/exonview?db=vega;transcript=OTTHUMT00000052228	CCL27	Chemokine, CC motif, ligand 27	-1039
NM_019846.	Contig AC025457.5.1.140734.	http://www.ensembl.org/Homo_sapiens/exonview?db=core;transcript=ENST00000281629	CCL28	Chemokine, CC motif, ligand 28		-1776*, -1368*, -1362*
NM_002983	Contig AC069363.10.1.154828.	http://www.ensembl.org/Homo_sapiens/exonview?db=core;transcript=ENST00000225245	CCL3	Chemokine, CC motif, ligand 3		-1719*, -1184, -133*
NM_021006.	Contig AC131056.5.1.167732.	http://www.ensembl.org/Homo_sapiens/exonview?db=core;transcript=ENST00000334653	CCL3L1	Chemokine, CC motif, ligand 3-like protein 1		-1931*, -1413, -487*, -133*
NM_002984	Contig AC069363.10.1.154828.	http://www.ensembl.org/Homo_sapiens/exonview?db=core;transcript=ENST00000250151	CCL4	Chemokine, CC motif, ligand 4		-1448*
NM_002985	Contig AC015849.5.1.205040.	http://www.ensembl.org/Homo_sapiens/exonview?db=core;transcript=ENST00000293272	CCL5	Chemokine, CC motif, ligand 5	-327*, -112*, -107, -97*	-744
NM_006273.	Contig AC005549.1.1.147416.	http://www.ensembl.org/Homo_sapiens/exonview?db=core;transcript=ENST00000200307	CCL7	Chemokine, CC motif, ligand 7	-380*	-1717
NM_005623.	Contig AC011193.3.1.181022.	http://www.ensembl.org/Homo_sapiens/exonview?db=core;transcript=ENST00000225840	CCL8	Chemokine, CC motif, ligand 8		-1635, -321*
U28934.	Contig AC092053.3.1.174584.	http://www.ensembl.org/Homo_sapiens/exonview?db=core;transcript=ENST00000301979	CCR2	Chemokine, CC motif, receptor 2	-1543*	-1925*, -964
NM_004367.	Contig Z94721.1.1.132790.	http://www.ensembl.org/Homo_sapiens/exonview?db=core;transcript=ENST00000341935	CCR6	Chemokine, CC motif, receptor 6
NM_001838.	Contig AC004585.1.1.133801.	http://www.ensembl.org/Homo_sapiens/exonview?db=core;transcript=ENST00000246657	CCR7	Chemokine, CC motif, receptor 7		-1914, -624
NM_016557.	Contig AC020632.16.1.162029.	http://www.ensembl.org/Homo_sapiens/exonview?db=core;transcript=ENST00000249887	CCRL1	Chemokine, CC motif, receptor like 1
NM_002996	Contig AC009052.8.1.200557.	http://www.ensembl.org/Homo_sapiens/exonview?db=core;transcript=ENST00000006053	CX3CL1	Chemokine, CX3, motif, ligand 1	-268*
NM_001511.	Contig AC092438.5.1.67683.	http://www.ensembl.org/Homo_sapiens/exonview?db=core;transcript=ENST00000296031	CXCL1	Chemokine, CXC motif, ligand 1	-157, -146*
NM_001565.	Contig AC112719.4.1.167284.	http://www.ensembl.org/Homo_sapiens/exonview?db=core;transcript=ENST00000306602	CXCL10	Chemokine, CXC motif, ligand 10	-243, -188, -178*	-969*, -287
NM_005409	Contig AC112719.4.1.167284.	http://www.ensembl.org/Homo_sapiens/exonview?db=core;transcript=ENST00000306621	CXCL11	Chemokine, CXC motif, ligand 11	-159	-554
NM_006419	Contig AC092674.2.1.187280.	http://www.ensembl.org/Homo_sapiens/exonview?db=core;transcript=ENST00000286758	CXCL13	Chemokine, CXC motif, ligand 13	-1593*
NM_022059.	Contig AC091153.10.1.195494.	http://www.ensembl.org/Homo_sapiens/exonview?db=core;transcript=ENST00000293778	CXCL16	Chemokine, CXC motif, ligand 16	-1617, -1616, -1606*, -735, -725*	-247*
NM_002089	Contig AC093677.4.1.148179.	http://www.ensembl.org/Homo_sapiens/exonview?db=core;transcript=ENST00000264492	CXCL2	Chemokine, CXC motif, ligand 2	-153, -142*	-292
NM_002994	Contig AC097709.3.1.160741.	http://www.ensembl.org/Homo_sapiens/exonview?db=core;transcript=ENST00000296027	CXCL5	Chemokine, CXC motif, ligand 5	-187, -176*
NM_002993.	Contig AC108029.3.1.70132.	http://www.ensembl.org/Homo_sapiens/exonview?db=core;transcript=ENST00000226317	CXCL6	Chemokine, CXC motif, ligand 6	-163, -152*
NM_000584	Contig AC112518.1.1.78409.	http://www.ensembl.org/Homo_sapiens/exonview?db=core;transcript=ENST00000307407	CXCL8	Chemokine, CXC motif, ligand 8		-1403, -533*
NM_001504.	Contig AL590763.2.5001.192980.	http://www.ensembl.org/Homo_sapiens/exonview?db=core;transcript=ENST00000334813	CXCR-3	Chemokine, CXC motif, receptor 3		-1067, -831*, -825*
NM_003467	Contig AC068492.2.1.172281.		CXCR4	Chemokine, CXC motif, receptor 4
NM_005441.	Contig AP000694.1.1.101608.	http://www.ensembl.org/Homo_sapiens/exonview?db=core;transcript=ENST00000314103	CHAF1B	Chromatin assembly factor 1, subunit B (p60)	-851, -841*, -468, -411
NM_030806.	Contig AL445228.13.1.116252.	http://www.ensembl.org/Homo_sapiens/exonview?db=vega;transcript=OTTHUMT00000085784	C1orf21	Chromosome 1 open reading frame 21
NM_000614	Contig AP001350.4.1.142604.	http://www.ensembl.org/Homo_sapiens/exonview?db=core;transcript=ENST00000361987	CNTF	Cilary neurotrophic factor		-702, -590*
NM_007174.	Contig AC004813.2.1.108969.	http://www.ensembl.org/Homo_sapiens/exonview?db=core;transcript=ENST00000261833	CIT	Citron (Rho interacting, serine/threonine kinase 21)		-1257*
NM_000129	Contig AL133326.10.1.147038.	http://www.ensembl.org/Homo_sapiens/exonview?db=core;transcript=ENST00000264870	F13A1	Coagulation factor XIII, A1 polypeptide	-404, -72*
NM_001994.	Contig AL353809.20.1.155892.	http://www.ensembl.org/Homo_sapiens/exonview?db=core;transcript=ENST00000271509	F13B	Coagulation factor XIII, B polypeptide
NM_000132	Contig BX470111.4.1.96981.	http://www.ensembl.org/Homo_sapiens/exonview?db=core;transcript=ENST00000360256	F8	Coagulation factor XIII, procoagulant component (heamophilia A)		-1501*
NM_001844	Contig AC004801.2.1.193775.	http://www.ensembl.org/Homo_sapiens/exonview?db=core;transcript=ENST00000337299	COL2A1	Collagen, type II, alpha 1	-1076, -1075, -1065*	-1633*
NM_000757	Contig AL450468.6.1.116796.	http://www.ensembl.org/Homo_sapiens/exonview?db=core;transcript=ENST00000329608	CSF1	Colony stimulating factor 1 (macrophage - MCSF)	-545*	-160
NM_005211	Contig AC011382.4.1.86829.	http://www.ensembl.org/Homo_sapiens/exonview?db=core;transcript=ENST00000286301	CSF1R	Colony stimulating factor 1 receptor		-1808*, -1751, -1622*
NM_006140.	Contig BX649553.5.1.90286.	http://www.ensembl.org/Homo_sapiens/exonview?db=core;transcript=ENST00000359095	CSF2RA	Colony stimulating factor 2 receptor, alpha, low-affinity		-1130*, -842*, -452
NM_000395.	Contig AL008637.1.1.86574.	http://www.ensembl.org/Homo_sapiens/exonview?db=vega;transcript=OTTHUMT00000075378	CSF2RB	Colony stimulating factor 2 receptor, beta, low-affinity (granulocyte-macrophage)	-606*
NM_000759	Contig AC090844.7.1.227857	http://www.ensembl.org/Homo_sapiens/exonview?db=core;transcript=ENST00000225474	CSF3	Colony stimulating factor 3 (granulocyte)	-1568, -1558*, -685, -684, -674*, -401, -391*	-1107
NM_000760.	Contig AC119675.2.1.138939.	http://www.ensembl.org/Homo_sapiens/exonview?db=core;transcript=ENST00000344735	CSF3R	Colony stimulating factor 3 receptor, granulocyte	-740*
NM_000064.	Contig AC008760.7.1.200167.	http://www.ensembl.org/Homo_sapiens/exonview?db=core;transcript=ENST00000245907	C3	Complement component 3	-744, -368	-1954*
NM_007293	Contig AL645922.11.2001.180559.	http://www.ensembl.org/Homo_sapiens/exonview?db=core;transcript=ENST00000299406	C4A	Complement component 4A	-1177*, -179, -169*	-795*
NM_001002029	Contig AL645922.11.2001.180559.	http://www.ensembl.org/Homo_sapiens/exonview?db=core;transcript=ENST00000299406	C4B	Complement component 4B	-1177*, -179, -169*	-795*
NM_001901	Contig AL354866.10.1.61349.	http://www.ensembl.org/Homo_sapiens/exonview?db=core;transcript=ENST00000237313	CTGF	Connective tissue growth factor	-285*	-827*, -539
NM_004701	Contig AC092757.2.1.171114.	http://www.ensembl.org/Homo_sapiens/exonview?db=core;transcript=ENST00000288207	CCNB2	Cyclin B2	-1387
NM_001760	Contig AL160163.24.1.116506.	http://www.ensembl.org/Homo_sapiens/exonview?db=core;transcript=ENST00000230338	CCND3	Cyclin D3	-1997, -1163*
NM_001798	Contig AC025162.48.1.67199.	http://www.ensembl.org/Homo_sapiens/exonview?db=core;transcript=ENST00000266970	CDK2	Cyclin dependent kinase 2	-1634	-1770*, -658
NM_000963	Contig AL033533.5.1.84412.	http://www.ensembl.org/Homo_sapiens/exonview?db=vega;transcript=OTTHUMT00000086157	COX-2	Cycloxygenase 2	-582, -572*	-1840
NM_000071	Contig AP001630.1.1.151846.	http://www.ensembl.org/Homo_sapiens/exonview?db=core;transcript=ENST00000337561	CBS	cystathione beta synthase	-1710
NM_000107	Contig AC090589.9.1.190017.	http://www.ensembl.org/Homo_sapiens/exonview?db=core;transcript=ENST00000256996	DDB2	Damage specific DNA binding protein, 48KDa		-547
U33833.	Contig AC008013.8.1.168986.	http://www.ensembl.org/Homo_sapiens/transview?db=core;transcript=ENST00000228264	DDX11	Dead/H (Asp-Glu-Ala-Asp/His) box polypeptide 11 (CHL1 like helicase homolog S. cerevisae)	-246	-1039
NM_003836	Contig AL132711.5.1.185799.	http://www.ensembl.org/Homo_sapiens/exonview?db=core;transcript=ENST00000341267	DLK1	Delta-like 1 homolog (Drosophila)	-1888, -1877*
NM_024422	Contig AC012417.13.1.181552.	http://www.ensembl.org/Homo_sapiens/exonview?db=core;transcript=ENST00000280904	DSC2	Desmocollin 2	-309, -299*	-1606
NM_013994.	Contig AL662800.4.2001.151228.	http://www.ensembl.org/Homo_sapiens/exonview?db=core;transcript=ENST00000324771	DDR1	Discoidin domain receptor family, member 1
NM_001365	Contig AC120057.9.1.198821.	http://www.ensembl.org/Homo_sapiens/exonview?db=core;transcript=ENST00000293813	DLG4	Discs, large homolog 4 (Drosophila)	-1425, -1415*, -544*	-756
AL021807.	Contig: AL021807.2.1.89016			DNase I homolog
NM_003633	Contig AC026405.5.1.168779.	http://www.ensembl.org/Homo_sapiens/exonview?db=core;transcript=ENST00000302351	ENC1	Ectodermal neural cortex
NM_001399	Contig AL158069.16.1.186538.	http://www.ensembl.org/Homo_sapiens/exonview?db=core;transcript=ENST00000289824	EDA	Ectodysplasin A		-1606*, -1399*
NM_022336	Contig AC092160.5.1.113984.	http://www.ensembl.org/Homo_sapiens/exonview?db=core;transcript=ENST00000258443	EDAR	Ectodysplasin A receptor	-1880*, -404, -198*	-1708*, -742
NM_001953	Contig U62317.2.1.139934.	http://www.ensembl.org/Homo_sapiens/exonview?db=vega;transcript=OTTHUMT00000075070	ECGF1	Endothelial cell growth factor 1, platlet derived	-1800, -1790*
NM_001956.	Contig AL445933.32.1.154153.	http://www.ensembl.org/Homo_sapiens/exonview?db=core;transcript=ENST00000247589	END2	Endothelin 2	-1831, -1821*
NM_004431	Contig AL451042.10.1.88098.	http://www.ensembl.org/Homo_sapiens/exonview?db=core;transcript=ENST00000288032	EPHA2	EPH receptor A2	-1178, -1168*, -911, -901*
NM_000799	Contig AC009488.5.1.98876.	http://www.ensembl.org/Homo_sapiens/exonview?db=core;transcript=ENST00000252723	EPO	Erythropoietin	-548, -538*
NM_000121	Contig AC024575.6.1.119638.	http://www.ensembl.org/Homo_sapiens/exonview?db=core;transcript=ENST00000222139	EPOR	Erythropoietin receptor
AL121581.	Contig: AL121581.41.1.179888		EST	EST similar to KIAA0835
NM_006027.	Contig AL365366.20.1.143967.	http://www.ensembl.org/Homo_sapiens/exonview?db=core;transcript=ENST00000284576	EXO1	Exonuclease 1
NM_004629	Contig AL353795.13.1.195102.	http://www.ensembl.org/Homo_sapiens/exonview?db=core;transcript=ENST00000298002	FANCG	Fanconi anaemia, complementation group G
NM_000043	Contig AL157394.15.1.187313.	http://www.ensembl.org/Homo_sapiens/exonview?db=core;transcript=ENST00000355740	FAS	FAS (TNF receptor superfamily, member 6)	-742, -410*
NM_000639	Contig Z96050.1.1.85811.	http://www.ensembl.org/Homo_sapiens/exonview?db=core;transcript=ENST00000305730	FASL	Fas ligand (TNF superfamily, member 6)		-860, -171
NM_002002.	Contig AC008763.9.1.177962.	http://www.ensembl.org/Homo_sapiens/exonview?db=core;transcript=ENST00000346664	FCER2	Fc fragment of IgE, low affinity II, receptor for CD23A	-274*
NM_002032	Contig AP003733.5.1.166867.	http://www.ensembl.org/Homo_sapiens/exonview?db=core;transcript=ENST00000301775	FTH1	Ferritin, heavy polypeptide 1
NM_212482	Contig AC012462.5.1.143947.	http://www.ensembl.org/Homo_sapiens/exonview?db=core;transcript=ENST00000359671	FN1	Fibronectin 1		-1512*, -1157*, -531
NM_001459	Contig AC010619.7.1.179394.	http://www.ensembl.org/Homo_sapiens/exonview?db=core;transcript=ENST00000204637	FLT3LG	FMS related tyrosine kinase 3 ligand		-413*
NM_004119	Contig AL356915.19.1.194520.	http://www.ensembl.org/Homo_sapiens/exonview?db=core;transcript=ENST00000241453	FLT3	FMS-related tyrosine kinase 3	-295, -285*	-1176
NM_005249	Contig AL049777.5.1.170307.	http://www.ensembl.org/Homo_sapiens/exonview?db=vega;transcript=OTTHUMT00000073294	FOXG1B	Forkhead box G1B		-1722, -1484
NM_202002	Contig AC005911.6.1.100701.	http://www.ensembl.org/Homo_sapiens/exonview?db=core;transcript=ENST00000359843	FOXM1	Forkhead box M1		-1647, -417*
AB006780	Contig AL139316.5.1.192440.	http://www.ensembl.org/Homo_sapiens/exonview?db=core;transcript=ENST00000254301	GAL3	Galectin 3 (Mac-2)	-1401, -1391*
NM_000817	Contig AC007405.6.1.193212.	http://www.ensembl.org/Homo_sapiens/exonview?db=core;transcript=ENST00000358196	GAD1	Glutamate decarboxylase 1 (brain 67KDa)	-1370, -1360*, -151
NM_005316	Contig AC084117.6.1.166973.	http://www.ensembl.org/Homo_sapiens/exonview?db=core;transcript=ENST00000265963	GTF2H1	General transcription factor IIH, polypeptide 1, 62kDa	-436, -426*, -425*
NM_000402	Contig AF277315.6.1.147234.	http://www.ensembl.org/Homo_sapiens/exonview?db=core;transcript=ENST00000343440	G6PD	Glucose-6-phosphate dehydrogenase
NM_000852.	Contig AP001184.4.1.120186.	http://www.ensembl.org/Homo_sapiens/exonview?db=core;transcript=ENST00000196968	GSTP1	Gluthathione S transferase pi	-352, -341*, -127
NM_002087	Contig AC003043.1.1.139488.	http://www.ensembl.org/Homo_sapiens/exonview?db=core;transcript=ENST00000053867	GRN	Granulin	-436, -435, -425*	-1515*
NM_001924	Contig AL136120.8.1.104198.	http://www.ensembl.org/Homo_sapiens/exonview?db=vega;transcript=OTTHUMT00000025988	GADD45a	Growth arrest and DNA damage inducible gene GADD45, alpha
NM_015675	Contig AC005624.1.1.39594.	http://www.ensembl.org/Homo_sapiens/exonview?db=vega;transcript=OTTHUMT00000151115	GADD45b	Growth arrest and DNA damage inducible gene GADD45, Beta	-1457, -1447*, -601, -395, -385*, -237*
NM_005256	Contig AC103801.2.1.174545.	http://www.ensembl.org/Homo_sapiens/exonview?db=core;transcript=ENST00000278187	GAS2	Growth arrest specific 2		-1406*, -899
NM_000820	Contig BX072579.14.1.170020.	http://www.ensembl.org/Homo_sapiens/exonview?db=vega;transcript=OTTHUMT00000045946	GAS6	Growth arrest specific 6	-1527, -864
NM_002048	Contig AL158149.14.1.102100.	http://www.ensembl.org/Homo_sapiens/exonview?db=core;transcript=ENST00000321461	GAS1	Growth arrest-specific 1	-1802*, -779, -769*
NM_004864.	Contig AC008397.7.1.209519.	http://www.ensembl.org/Homo_sapiens/exonview?db=core;transcript=ENST00000252809	GDF15	Growth differentiation factor 15	-188*
NM_005275.	Contig AL662800.4.2001.151228.	http://www.ensembl.org/Homo_sapiens/exonview?db=core;transcript=ENST00000334499	GNL1	Guanine nucleotide binding protein like 1	-1379*	-1071*
A25486				H.sapiens mRNA for T-cell receptor IGR b 02 Vbeta w21
A25488				H.sapiens mRNA for T-cell receptor IGR b 04 Vbeta w23
A25492				H.sapiens mRNA for T-cell receptor IGR b 08 Vbeta 5
A25493				H.sapiens mRNA for T-cell receptor IGR b 09 Vbeta 5
A25494				H.sapiens mRNA for T-cell receptor IGR b 11 Vbeta 6
A25495				H.sapiens mRNA for T-cell receptor IGR b 12 Vbeta 6
A25966				H.sapiens mRNA for T-cell receptor IGR b 15 Vbeta 13
A25967				H.sapiens mRNA for T-cell receptor IGR b 16 Vbeta
A25968				H.sapiens mRNA for T-cell receptor IGR b 17 Vbeta 7
A25970.				H.sapiens mRNA for T-cell receptor IGR b 19 Vbeta 7
A25971				H.sapiens mRNA for T-cell receptor IGR b 20 Vbeta 9
X52020.	Contig AC087388.9.1.121017.	http://www.ensembl.org/Homo_sapiens/exonview?db=core;transcript=ENST00000269305	HSP53G	H.sapiens p53 gene		-1864
X52317	Contig AC097460.3.1.164370.	http://www.ensembl.org/Homo_sapiens/exonview?db=core;transcript=ENST00000296417	H2FAZ	H2A histone family member Z
NM_002133	Contig Z82244.1.1.87869.	http://www.ensembl.org/Homo_sapiens/exonview?db=core;transcript=ENST00000216117	HMOX1	Heme oxygenase (decycling) 1
NM_000601	Contig AC004960.1.1.143834.	http://www.ensembl.org/Homo_sapiens/exonview?db=core;transcript=ENST00000222390	HGF	Hepatocyte growth factor	-1216*
NM_031370	Contig AC124016.3.1.102218.	http://www.ensembl.org/Homo_sapiens/exonview?db=core;transcript=ENST00000313899	HNRPD	Heterogeneous nuclear ribonucleoprotein D (AU rich element RNA binding protein 1, 37kDa)		-1431*, -406
NM_002128.	Contig AL138681.17.1.126262.	http://www.ensembl.org/Homo_sapiens/exonview?db=core;transcript=ENST00000339872	HMGB1	High mobility group box 1
NM_002129.	Contig AC097534.3.1.139455.	http://www.ensembl.org/Homo_sapiens/exonview?db=core;transcript=ENST00000296503	HMGB2	High mobility group box 2	-1531, -1520*, -1087
NM_005517	Contig AL513365.27.1.107415.	http://www.ensembl.org/Homo_sapiens/exonview?db=core;transcript=ENST00000361427	HMGN2	High mobility group nucleosomal binding domain 2
NM_004965	Contig AF064861.5.1.135578.	http://www.ensembl.org/Homo_sapiens/exonview?db=core;transcript=ENST00000288344	HMGN1	High mobility group nucleosome binding domain 1	-351, -341*, -350, -340*	-1386
NM_003516	Contig AL591493.14.1.188956.	http://www.ensembl.org/Homo_sapiens/exonview?db=vega;transcript=OTTHUMT00000033698	HIST2H2AA	Histone 2, H2aa	-870*
NM_003528	Contig AL591493.14.1.188956.	http://www.ensembl.org/Homo_sapiens/exonview?db=core;transcript=ENST00000327774	HIST2H2BE	Histone 2, H2be	-1653, -1643*	-277
K02403.	Contig AL645922.11.2001.180559.	http://www.ensembl.org/Homo_sapiens/exonview?db=core;transcript=ENST00000299406	HUMMHC4A	Human complement component C4 mRNA	-1177*, -179, -169*	-795*
M67454.	Contig AL157394.15.1.187313.	http://www.ensembl.org/Homo_sapiens/exonview?db=core;transcript=ENST00000355740	HUMFASANT	Human Fas antigen mRNA	-742, -410*
M74178	Contig AC099668.2.1.242222.	http://www.ensembl.org/Homo_sapiens/exonview?db=core;transcript=ENST00000308124	HSHEPGFA	Human hepatocyte growth factor like protein mRNA	-1240, -1230*, -813, -803*, -725	-1682*
NM_032737	Contig AC005624.1.1.39594.	http://www.ensembl.org/Homo_sapiens/exonview?db=core;transcript=ENST00000325327	LAMIN B2	Human Lamin B2 mRNA	-469, -468, -458*
X02544.	Contig AL356796.16.1.125673.	http://www.ensembl.org/Homo_sapiens/exonview?db=core;transcript=ENST00000259396	HSA1GLYC	Human mRNA for alpha1-acid glycoprotein		-734
U32907	Contig AC005250.1.1.94336.	http://www.ensembl.org/Homo_sapiens/exonview?db=core;transcript=ENST00000339431	HSU32907	Human p37NB mRNA	-1116, -1106*
NM_001523	Contig AC018755.3.1.229155.	http://www.ensembl.org/Homo_sapiens/exonview?db=core;transcript=ENST00000222115	HAS1	Hyaluronan synthase 1	-396, -386*, -395, -385*
NM_005328	Contig AC104233.2.1.152440.	http://www.ensembl.org/Homo_sapiens/exonview?db=core;transcript=ENST00000303924	HAS2	Hyaluronan synthase 2	-1801	-1713*
NM_005329	Contig AC009027.10.1.178256.	http://www.ensembl.org/Homo_sapiens/exonview?db=core;transcript=ENST00000306560	HAS3	Hyaluronan synthase 3	-1728, -1718*, -1680	-669*, -599
NM_012484	Contig AC112205.2.1.137376.	http://www.ensembl.org/Homo_sapiens/exonview?db=core;transcript=ENST00000358715	HMMR	Hyaluronan-mediated motility receptor		-935*
NM_014573	Contig AC002094.1.1.167101.	http://www.ensembl.org/Homo_sapiens/exonview?db=core;transcript=ENST00000336687	MAC30	Hypothetical protein MAC30	-912*, -351, -341*	-1083*
AA975298.	Contig AL157943.8.1.72013.	http://www.ensembl.org/Homo_sapiens/exonview?db=est;transcript=ENSESTT00000044127	EST	IMAGE: 1588486 3'
NM_052815	Contig AL662797.7.2001.171627.	http://www.ensembl.org/Homo_sapiens/exonview?db=vega;transcript=OTTHUMT00000076578	IER3	Immediate early response 3
J00228	Contig AL122127.6.1.169802.		IGHG1	Immunoglobulin heavy constant gamma 1
X02485	Contig AC006548.22.1.200149.		IGKV5-2	Immunoglobulin kappa variable 5-2
NM_001167.	Contig AL591583.14.1.70693.	http://www.ensembl.org/Homo_sapiens/exonview?db=core;transcript=ENST00000245836	XIAP	Inhibitor of apoptosis, X-linked
NM_002166	Contig AC011747.8.1.177433.	http://www.ensembl.org/Homo_sapiens/exonview?db=core;transcript=ENST00000234091	ID2	Inhibitor of DNA binding 2	-571*, -174	-993, -726*
NM_020529	Contig AL133163.3.1.183491.	http://www.ensembl.org/Homo_sapiens/exonview?db=vega;transcript=OTTHUMT00000071750	IkBa	Inhibitor of kappa light chain gene enhancer in B cell, alpha	-442, -432*, -176*	-235*
NM_000207.	Contig AC132217.15.1.170027.	http://www.ensembl.org/Homo_sapiens/exonview?db=core;transcript=ENST00000250971	INS	Insulin
NM_000875	Contig AC118658.4.1.168727.	http://www.ensembl.org/Homo_sapiens/exonview?db=core;transcript=ENST00000268035	IGF1R	Insulin like growth factor 1 receptor	-1662, -1652*, -1661, -1651*, -165*
NM_000612.	Contig AC132217.15.1.170027.	http://www.ensembl.org/Homo_sapiens/exonview?db=vega;transcript=OTTHUMT00000026053	IGF2	Insulin like growth factor 2		-1464*
NM_000597	Contig AC073321.4.1.162208.	http://www.ensembl.org/Homo_sapiens/exonview?db=core;transcript=ENST00000233809	IGFBP2	Insulin like growth factor binding protein 2, 36kDa	-280, -270*	-1478*
NM_000599	Contig AC007563.2.1.179859.	http://www.ensembl.org/Homo_sapiens/exonview?db=core;transcript=ENST00000233813	IGFBP5	Insulin like growth factor binding protein 5	-950, -940*, -949, -939*
NM_000618	Contig AC010202.6.1.170004.	http://www.ensembl.org/Homo_sapiens/exonview?db=core;transcript=ENST00000337514	IGF1	Insulin-like growth factor 1		-1274*, -831*, -21*
NM_000598	Contig AC091524.4.1.69887.	http://www.ensembl.org/Homo_sapiens/exonview?db=core;transcript=ENST00000275521	IGFBP3	Insulin-like growth-factor binding protein 3	-1729
NM_000598	Contig AC091524.4.1.69887.	http://www.ensembl.org/Homo_sapiens/exonview?db=core;transcript=ENST00000275521	IGFBP3	Insulin-like growth-factor binding protein 3	-1729
NM_000889.	Contig AC073573.27.1.157807.	http://www.ensembl.org/Homo_sapiens/exonview?db=core;transcript=ENST00000267082	ITGB7	Integrin, beta 7		-1212*
NM_005101	Contig AL645608.29.2001.187865.	http://www.ensembl.org/Homo_sapiens/exonview?db=core;transcript=ENST00000340468	GIP2	Interferon alpha inducible protein (clone IFI-15K)	-1402	-901*, -392, -190, -184, -178
NM_002176	Contig AL390882.12.1.162064.	http://www.ensembl.org/Homo_sapiens/exonview?db=core;transcript=ENST00000304315	IFNB1	Interferon beta 1	-139
NM_000416	Contig AL050337.6.1.113811.	http://www.ensembl.org/Homo_sapiens/exonview?db=vega;transcript=OTTHUMT00000042401	IFNGR1	Interferon gamma receptor 1		-316
NM_000885	Contig AC020595.7.1.189219.	http://www.ensembl.org/Homo_sapiens/exonview?db=core;transcript=ENST00000233573	ITGA4	Intergrin, alpha 4		-1910*, -1908
NM_002198.	Contig AC116366.2.1.169385.	http://www.ensembl.org/Homo_sapiens/exonview?db=core;transcript=ENST00000245414	IRF1	Interferon regulatory factor 1	-1955, -1945*, -1345, -1335*
NM_002199	Contig AC099343.3.1.196216.	http://www.ensembl.org/Homo_sapiens/exonview?db=core;transcript=ENST00000303389	IRF2	Interferon regulatory factor 2	-1830, -1820*
NM_000874	Contig AP000292.1.1.38209.	http://www.ensembl.org/Homo_sapiens/exonview?db=core;transcript=ENST00000318433	IFNAR2	Interferon, alpha, beta and omega receptor 2	-1865*
NM_000629	Contig AP000296.1.1.18188.	http://www.ensembl.org/Homo_sapiens/exonview?db=vega;transcript=OTTHUMT00000139823	IFNAR1	Interferon, alpha, beta and omega, receptor 1	-583, -573*
NM_000619	Contig AC007458.14.1.190961.	http://www.ensembl.org/Homo_sapiens/exonview?db=core;transcript=ENST00000229135	IFNG	Interferon, gamma	-906*
NM_005534	Contig AP000299.2.1.30992.	http://www.ensembl.org/Homo_sapiens/exonview?db=core;transcript=ENST00000290219	IFNGR2	Interferon, gamma receptor 2	-317, -220*, -144, -134*
NM_000576	Contig AC079753.7.1.154214.	http://www.ensembl.org/Homo_sapiens/exonview?db=core;transcript=ENST00000263341	IL1b	Interleukin 1 beta		-1872*, -139*
NM_014440.	Contig AC016724.11.1.197308.	http://www.ensembl.org/Homo_sapiens/exonview?db=core;transcript=ENST00000259211	IL1F6	Interleukin 1 family, member 6, epsilon
NM_014439.	Contig AC079753.7.1.154214.	http://www.ensembl.org/Homo_sapiens/exonview?db=core;transcript=ENST00000263326	IL1F7	Interleukin 1 family, member 7, zeta
NM_002182	Contig AC008249.14.1.184203.	http://www.ensembl.org/Homo_sapiens/exonview?db=core;transcript=ENST00000072516	IL1RAP	Interleukin 1 receptor accessory protein		-825
NM_000577	Contig AC024704.9.1.70869.	http://www.ensembl.org/Homo_sapiens/exonview?db=core;transcript=ENST00000354115	IL-1RN	Interleukin 1 receptor antagonist	-1558, -1548*, -1513	-1410
NM_003854.	Contig AC005035.2.1.193708.	http://www.ensembl.org/Homo_sapiens/exonview?db=core;transcript=ENST00000264257	IL1RL2	Interleukin 1 receptor like 2	-430
NM_000877.	Contig AC007271.4.1.179954.	http://www.ensembl.org/Homo_sapiens/exonview?db=core;transcript=ENST00000233946	IL1R1	Interleukin 1 receptor, type I		-1765*
NM_004633.	Contig AC005035.2.1.193708.	http://www.ensembl.org/Homo_sapiens/exonview?db=core;transcript=ENST00000332549	IL1R2	Interleukin 1 receptor, type II		-416
NM_000572	Contig AL513315.15.1.84447.	http://www.ensembl.org/Homo_sapiens/exonview?db=core;transcript=ENST00000259152	IL10	Interleukin 10
NM_001558	Contig AP002962.2.1.160222.	http://www.ensembl.org/Homo_sapiens/exonview?db=core;transcript=ENST00000227752	IL10RA	Interleukin 10 receptor, alpha	-1939*
NM_000628.	Contig AP000295.1.1.56131.	http://www.ensembl.org/Homo_sapiens/exonview?db=core;transcript=ENST00000290200	IL10RB	Interleukin 10 receptor, beta
NM_000641	Contig AC020922.9.1.134793.	http://www.ensembl.org/Homo_sapiens/exonview?db=core;transcript=ENST00000264563	IL11	Interleukin 11	-826, -816*, -87, -77*, -25, -15*
NM_004512	Contig AL162231.20.1.186433.	http://www.ensembl.org/Homo_sapiens/exonview?db=core;transcript=ENST00000318041	IL11RA	Interleukin 11 receptor, alpha	-1743, -1733*
NM_005535.	Contig AC005793.1.1.38968.	http://www.ensembl.org/Homo_sapiens/exonview?db=core;transcript=ENST00000221270	IL12RB1	Interleukin 12 receptor beta 1		-1802, -173*
NM_002188.	Contig AC004041.1.1.75902.	http://www.ensembl.org/Homo_sapiens/exonview?db=vega;transcript=OTTHUMT00000132782	IL13	Interleukin 13	-1658, -1648*
NM_001560.	Contig AL391280.15.1.153026.	http://www.ensembl.org/Homo_sapiens/exonview?db=core;transcript=ENST00000310242	IL13RA1	Interleukin 13 receptor, alpha 1
NM_000640	Contig AL121878.11.1.122889.	http://www.ensembl.org/Homo_sapiens/exonview?db=vega;transcript=OTTHUMT00000057966	IL13RA2	Interleukin 13 receptor, alpha 2		-483*, -170*
NM_001559.	Contig AL389925.10.1.122289.	http://www.ensembl.org/Homo_sapiens/exonview?db=core;transcript=ENST00000262345	IL12RB2	Interleukin 12 receptor, beta 2		-1487, -743
NM_000585	Contig AC118480.3.1.108490.	http://www.ensembl.org/Homo_sapiens/exonview?db=core;transcript=ENST00000296545	IL15	Interleukin 15		-143*
NM_002189.	Contig AL137186.18.1.191607.	http://www.ensembl.org/Homo_sapiens/exonview?db=core;transcript=ENST00000256887	IL-15RA	Interleukin 15 receptor, alpha	-1523, -1513*, -307, -296*	-1538, -1018*, -113
NM_002190.	Contig AL391221.15.1.152546.	http://www.ensembl.org/Homo_sapiens/exonview?db=vega;transcript=OTTHUMT00000040892	IL17	Interleukin 17		-1450
NM_018725	Contig AC012467.9.1.177072.	http://www.ensembl.org/Homo_sapiens/exonview?db=core;transcript=ENST00000288167	IL17RB	Interleukin 17 receptor B
NM_001562.	Contig AP002884.5.1.165678.	http://www.ensembl.org/Homo_sapiens/exonview?db=core;transcript=ENST00000280357	IL18	Interleukin 18
NM_005699.	Contig AP002490.4.1.191986.	http://www.ensembl.org/Homo_sapiens/exonview?db=core;transcript=ENST00000260049	IL18BP	Interleukin 18 binding protein	-775, -765*	-441
NM_003855.	Contig AC007248.4.1.201535.	http://www.ensembl.org/Homo_sapiens/exonview?db=core;transcript=ENST00000233957	IL18R1	Interleukin 18 receptor 1
NM_003853.	Contig AC007248.4.1.201535.	http://www.ensembl.org/Homo_sapiens/exonview?db=core;transcript=ENST00000264260	IL18 RAP	Interleukin 18 receptor accessory protein		-1450*
NM_013371.	Contig AL513315.15.1.84447.	http://www.ensembl.org/Homo_sapiens/exonview?db=core;transcript=ENST00000270218	IL19	Interleukin 19		-51*
NM_000586	Contig AC022489.7.1.195923.	http://www.ensembl.org/Homo_sapiens/exonview?db=core;transcript=ENST00000226730	IL2	Interleukin 2
NM_000206.	Contig AL590764.3.1.201197.	http://www.ensembl.org/Homo_sapiens/exonview?db=core;transcript=ENST00000276110	IL2RG	Interleukin 2 receptor, gamma		-749
NM_020525.	Contig AC022511.22.1.133350.	http://www.ensembl.org/Homo_sapiens/exonview?db=core;transcript=ENST00000328087	IL22	Interleukin 22
NM_021258.	Contig AL590683.16.1.164684.	http://www.ensembl.org/Homo_sapiens/exonview?db=core;transcript=ENST00000270800	IL22RA1	Interleukin 22 receptor, alpha 1	-215, -205*
NM_000588.	Contig AC034228.6.1.183378.	http://www.ensembl.org/Homo_sapiens/exonview?db=core;transcript=ENST00000296870	IL3	Interleukin 3	-1169*
NM_002183.	Contig BX296563.3.1.21008.	http://www.ensembl.org/Homo_sapiens/exonview?db=core;transcript=ENST00000331035	IL3RA	Interleukin 3 receptor, alpha
M59807	Contig AC108134.3.1.180354.	http://www.ensembl.org/Homo_sapiens/exonview?db=core;transcript=ENST00000008180	IL32	Interleukin 32	-861, -851*, -508, -497*
NM_000589.	Contig AC004039.1.1.50282.	http://www.ensembl.org/Homo_sapiens/exonview?db=core;transcript=ENST00000231449	IL4	Interleukin 4		-247*
NM_000418	Contig AC106739.5.1.150064.	http://www.ensembl.org/Homo_sapiens/exonview?db=core;transcript=ENST00000170630	IL4R	Interleukin 4 receptor	-1159
NM_000879.	Contig AC116366.2.1.169385.	http://www.ensembl.org/Homo_sapiens/exonview?db=vega;transcript=OTTHUMT00000132339	IL5	Interleukin 5		-487*, -454*
NM_000564	Contig AC024060.6.1.174313.	http://www.ensembl.org/Homo_sapiens/exonview?db=core;transcript=ENST00000256452	IL5RA	Interleukin 5 receptor, alpha
NM_000600	Contig AC073072.11.1.91192.	http://www.ensembl.org/Homo_sapiens/exonview?db=core;transcript=ENST00000258743	IL6	Interleukin 6	-136	-1674, -1580*, -37
NM_000565.	Contig AL162591.16.1.201167.	http://www.ensembl.org/Homo_sapiens/exonview?db=core;transcript=ENST00000292208	IL6R	Interleukin 6 receptor		-1366*
NM_000880	Contig AC083837.4.1.166114.	http://www.ensembl.org/Homo_sapiens/exonview?db=core;transcript=ENST00000263851	IL7	Interleukin 7	-1643*	-1963*, -268
NM_002185	Contig AC112204.2.1.165304.	http://www.ensembl.org/Homo_sapiens/exonview?db=core;transcript=ENST00000303115	IL7R	Interleukin 7 receptor		-1502, -993
NM_001557.	Contig AC124768.4.1.95291.	http://www.ensembl.org/Homo_sapiens/exonview?db=core;transcript=ENST00000318507	IL8RB	Interleukin 8 receptor, beta
NM_000590	Contig AC002428.1.1.143875.	http://www.ensembl.org/Homo_sapiens/exonview?db=core;transcript=ENST00000274520	IL9	Interleukin 9	-482*
NM_002186.	Contig AJ271736.1.1.158661.	http://www.ensembl.org/Homo_sapiens/exonview?db=core;transcript=ENST00000244174	IL9R	Interleukin 9 receptor
NM_000201.	Contig AC011511.12.1.156503.	http://www.ensembl.org/Homo_sapiens/exonview?db=core;transcript=ENST00000264832	ICAM1	Intracellular adhesion molecule 1	-1795, -1794, -1784*, -1445, -1435*, -568, -558*
NM_000873.	Contig AC005803.1.1.162473.	http://www.ensembl.org/Homo_sapiens/exonview?db=core;transcript=ENST00000225760	ICAM2	Intracellular adhesion molecule 2	-1476, -1466*, -1327, -1317*, -1299, -1289*, -358, -348*	-576, -570
NM_002162.	Contig AC114271.2.1.17745.	http://www.ensembl.org/Homo_sapiens/exonview?db=core;transcript=ENST00000160262	ICAM3	Intracellular adhesion molecule 3	-657, -647*, -656, -646*, -66, -56*	-477*
NM_006618	Contig AC098934.3.1.201854.	http://www.ensembl.org/Homo_sapiens/exonview?db=vega;transcript=OTTHUMT00000099184	JARID1B	Jumonji, AT-rich interactive domain 1B		-1753, -1586
D14657	Contig AC087632.10.1.143511.	http://www.ensembl.org/Homo_sapiens/exonview?db=core;transcript=ENST00000300035	K1AA0247	K1AA0247		-563*
NM_000422	Contig AC130686.15.1.208462.	http://www.ensembl.org/Homo_sapiens/exonview?db=core;transcript=ENST00000326333	KRT17	Keratin 17	-911, -1891*, -208, -198*
NM_002276	Contig AC019349.28.1.166320.	http://www.ensembl.org/Homo_sapiens/exonview?db=core;transcript=ENST00000361454	KRT19	Keratin 19
NM_057088	Contig AC107016.20.1.191947.	http://www.ensembl.org/Homo_sapiens/exonview?db=core;transcript=ENST00000309505	KRT3	Keratin 3
NM_000424	Contig AC055736.20.1.150902.	http://www.ensembl.org/Homo_sapiens/exonview?db=core;transcript=ENST00000252242	KRT5	Keratin 5
	Contig AC023593.14.1.189757.		EST	KIAA0030
NM_006845	Contig AL592166.16.1.90550.	http://www.ensembl.org/Homo_sapiens/exonview?db=core;transcript=ENST00000271119	KIF2C	Kinesin family member 2C	-1205*
NM_002263	Contig AL662799.16.2001.136021.	http://www.ensembl.org/Homo_sapiens/exonview?db=core;transcript=ENST00000244365	KIFC1	Kinesin family member C1		-1510*, -1267*, -301
NM_000899	Contig AC024941.30.1.172246.	http://www.ensembl.org/Homo_sapiens/exonview?db=core;transcript=ENST00000228280	KITLG	Kit ligand
NM_002296	Contig AC092811.2.1.192618.	http://www.ensembl.org/Homo_sapiens/exonview?db=core;transcript=ENST00000272163	LBR	Lamin B receptor	-801*
NM_002291	Contig AC078853.9.1.4527.	http://www.ensembl.org/Homo_sapiens/exonview?db=core;transcript=ENST00000222399	LAMB1	laminin, beta 1	-263, -253*	-153
NM_002292	Contig AC135506.3.1.174363.	http://www.ensembl.org/Homo_sapiens/exonview?db=core;transcript=ENST00000305544	LAMB2	Laminin, beta 2 (laminin S)	-1006*
NM_002306	Contig AL139316.5.1.192440.	http://www.ensembl.org/Homo_sapiens/exonview?db=core;transcript=ENST00000254301	LGALS3	Lectin, galactoside binding soluble 3	-719, -709*
NM_002310	Contig AC091823.3.1.134567.	http://www.ensembl.org/Homo_sapiens/exonview?db=core;transcript=ENST00000263409	LIFR	Leukemia inhibitory factor receptor	-575, -565*	-495
NM_000234	Contig AC011466.6.1.167272.	http://www.ensembl.org/Homo_sapiens/exonview?db=core;transcript=ENST00000263274	LIG1	Ligase 1, DNA, ATP-dependent		-1858, -1428*, -1422*, -1412*
NM_004139	Contig AL080249.26.1.95508.	http://www.ensembl.org/Homo_sapiens/exonview?db=core;transcript=ENST00000217407	LBP	Lipopolysaccharide binding protein		-1952, -609
NM_000595	Contig AL662801.7.2001.132330.	http://www.ensembl.org/Homo_sapiens/exonview?db=core;transcript=ENST00000309399	LTA	Lymphotoxin alpha	-558, -557, -547*
NM_002341	Contig AL662801.7.2001.132330.	http://www.ensembl.org/Homo_sapiens/exonview?db=core;transcript=ENST00000244390	LTB	Lymphotoxin beta	-84*
NM_002342.	Contig AC005840.2.1.140026.	http://www.ensembl.org/Homo_sapiens/exonview?db=core;transcript=ENST00000228918	LTBR	Lymphotoxin beta receptor	-2000, -1989*, -807, -796*
NM_002294	Contig AC002476.1.1.147102.	http://www.ensembl.org/Homo_sapiens/exonview?db=core;transcript=ENST00000200639	LAMP2	Lysosomal associated membrane protein 2		-330, -324
NM_002415	Contig AP000350.1.1.162328.	http://www.ensembl.org/Homo_sapiens/exonview?db=core;transcript=ENST00000215754	MIF	Macrophage migration inhibitory factor	-1265*, -1125, -1115*, -611, -600*
NM_020998.	Contig AC099668.2.1.242222.	http://www.ensembl.org/Homo_sapiens/exonview?db=core;transcript=ENST00000308124	MST1	Macrophage stimulating 1	-1240, -1230*, -813, -803*, -725	-1682*
NM_002447	Contig AC105935.2.1.135975.	http://www.ensembl.org/Homo_sapiens/exonview?db=core;transcript=ENST00000296474	MST1R	Macrophage stimulating 1 receptor	-1287, -1277*, -1286, -1276*	-1877*
NM_002116	Contig AL671277.5.2001.84827.	http://www.ensembl.org/Homo_sapiens/exonview?db=core;transcript=ENST00000358284	HLA-A	Major histocompatibilty complex, class I, A	-207, -207*, -201, -191*, -200, -190*
NM_005514	Contig AL671883.3.2001.120197.	http://www.ensembl.org/Homo_sapiens/exonview?db=vega;transcript=OTTHUMT00000076280	HLA-B	Major histocompatibilty complex, class I, B	-198, -188*, -197, -187*
NM_019111	Contig AL662796.6.2001.130102.	http://www.ensembl.org/Homo_sapiens/exonview?db=core;transcript=ENST00000354615	HLA-DRa	Major histocompatibilty complex, class II, DR alpha
NM_017458	Contig AC009133.7.1.174363.	http://www.ensembl.org/Homo_sapiens/exonview?db=core;transcript=ENST00000263021	MVP	Major vault protein
NM_002421	Contig AP000619.5.1.83293.	http://www.ensembl.org/Homo_sapiens/exonview?db=core;transcript=ENST00000315274	MMP1	Matrix metalloproteinase 1	-86
NM_004530	Contig AC007336.6.1.193963.	http://www.ensembl.org/Homo_sapiens/exonview?db=core;transcript=ENST00000219070	MMP2	Matrix metalloproteinase 2	-1465*, -815
NM_004530	Contig AC007336.6.1.193963.	http://www.ensembl.org/Homo_sapiens/exonview?db=core;transcript=ENST00000219070	MMP2	Matrix metalloproteinase 2	-1465*, -815
NM_004994	Contig AL162458.10.1.150791.	http://www.ensembl.org/Homo_sapiens/exonview?db=core;transcript=ENST00000216953	MMP9	Matrix metalloproteinase 9	-613*, -351, -341*
M92424	Contig AC025423.32.1.150579.	http://www.ensembl.org/Homo_sapiens/exonview?db=core;transcript=ENST00000258149	MDM2	Mdm2, transformed 3T3 cell double minute 2, p53 binding protein
NM_014641	Contig AL662797.7.2001.171627.	http://www.ensembl.org/Homo_sapiens/exonview?db=vega;transcript=OTTHUMT00000076103	MDC1	Mediator of DNA damage checkpoint 1		-1483, -670, -123
NM_006343	Contig AC104651.2.1.106954.	http://www.ensembl.org/Homo_sapiens/exonview?db=core;transcript=ENST00000295408	MERTK	Mer tyrosine kinase protoncogene		-414*
NM_000245	Contig AC002080.1.1.171905.	http://www.ensembl.org/Homo_sapiens/exonview?db=core;transcript=ENST00000318493	MET	Met protoncogene
NM_002455	Contig AL713999.28.1.133525.	http://www.ensembl.org/Homo_sapiens/exonview?db=core;transcript=ENST00000316721	MTX1	Metaxin 1	-425, -415*, -424, -414*	-1724, -1700*
NM_006636	Contig AC073263.5.1.183279.	http://www.ensembl.org/Homo_sapiens/exonview?db=core;transcript=ENST00000264090	MTHFD2	Methylenetetrahydrofolate dehydrogenase (NADP+ dependent)		-1876
NM_005916	Contig AC073842.5.1.132764.	http://www.ensembl.org/Homo_sapiens/exonview?db=core;transcript=ENST00000303887	MCM7	Minichromosome maintenance, S. Cerevisiae, homolog of, 7	-248*
NM_002358	Contig AC097173.1.1.175629.	http://www.ensembl.org/Homo_sapiens/geneview?db=core;gene=ENSG00000164109	MAD2L1	Mitotic arrest deficient 2, S. Cerevisae homolog like 1	-1347, -1337*	-1085
NM_000903	Contig AC092115.2.1.136959.	http://www.ensembl.org/Homo_sapiens/exonview?db=core;transcript=ENST00000320623	NQO1	NAD(P)H dehydrogenase, quinone 1		-1174*
NM_002507.	Contig AC015656.9.1.147775.	http://www.ensembl.org/Homo_sapiens/exonview?db=core;transcript=ENST00000172229	NGFR	Nerve growth factor receptor		-1439
NM_013956	Contig AC104000.5.1.156855.	http://www.ensembl.org/Homo_sapiens/exonview?db=core;transcript=ENST00000287840	NRG1	Neuregulin 1	-663, -653*, -417*
NM_016588.	Contig AL136307.12.1.186882.	http://www.ensembl.org/Homo_sapiens/exonview?db=core;transcript=ENST00000244766	NRN1	Neuritin 1	-530, -520*, -493, -483*, -492, -482*
NM_000909	Contig AC079238.7.1.142462.	http://www.ensembl.org/Homo_sapiens/exonview?db=core;transcript=ENST00000296533	NPY1R	Neuropeptide Y receptor Y1		-1361*, -565*
NM_000433	Contig AL137800.12.1.185832.	http://www.ensembl.org/Homo_sapiens/exonview?db=core;transcript=ENST00000342425	NCF2	Neutrophil cytosolic factor 2	-736*	-228*, -111
NM_000625	Contig AC130289.11.1.136599.	http://www.ensembl.org/Homo_sapiens/exonview?db=core;transcript=ENST00000313735	NOS2A	Nitric oxide synthase 2A	-1835	-997*
NM_006096.	Contig AF192304.6.1.177028.	http://www.ensembl.org/Homo_sapiens/exonview?db=core;transcript=ENST00000323851	NDRG1	N-myc downstream regulated gene 1
NM_003204.	Contig AC004477.1.1.135505.	http://www.ensembl.org/Homo_sapiens/exonview?db=core;transcript=ENST00000323642	NFE2L1	Nuclear factor erythroid 2 like 1	-494*	-1734*, -1402, -223
NM_003998	Contig AC021120.6.1.193980.	http://www.ensembl.org/Homo_sapiens/exonview?db=core;transcript=ENST00000226574	NFkB1	Nuclear factor kappa B subunit 1
NM_020530.	Contig AC004264.1.1.47188.	http://www.ensembl.org/Homo_sapiens/exonview?db=vega;transcript=OTTHUMT00000074987	OSM	Oncostatin M		-1059
NM_003999	Contig AC026713.5.1.132638.	http://www.ensembl.org/Homo_sapiens/exonview?db=core;transcript=ENST00000274276	OSMR	Oncostatin M receptor	-427, -417*	-958*
AF061034.	Contig AL355355.25.1.196203.	http://www.ensembl.org/Homo_sapiens/exonview?db=core;transcript=ENST00000263036	OPTN	Optinuerin
NM_004153	Contig AL513218.27.1.107627.	http://www.ensembl.org/Homo_sapiens/exonview?db=core;transcript=ENST00000346690	ORC1L	Origin recognition complex, subunit 1-like (yeast)		-1185
NM_000607.	Contig AL356796.16.1.125673.	http://www.ensembl.org/Homo_sapiens/exonview?db=core;transcript=ENST00000259396	ORM1	Orsomucoid 1		-734
NM_000608.	Contig AL356796.16.1.125673.	http://www.ensembl.org/Homo_sapiens/exonview?db=core;transcript=ENST00000259397	ORM2	Orsomucoid 2		-1588, -1483, -734
NM_002543	Contig AC024224.33.1.165414.	http://www.ensembl.org/Homo_sapiens/exonview?db=core;transcript=ENST00000309539	OLR1	Oxidised low density lipoprotein (lectin like) receptor 1		-1628, -1603*, -1351, -319*, -256*
X69699.	Contig AC016683.7.1.179937.	http://www.ensembl.org/Homo_sapiens/exonview?db=core;transcript=ENST00000263334	PAX8	Paired box gene 8	-361, -312*
NM_006347.	Contig AC098484.2.1.161835.	http://www.ensembl.org/Homo_sapiens/exonview?db=core;transcript=ENST00000304979	PPIH	Peptidyl-prolyl isomerase H		-1458*, -1433*
NM_021127.	Contig AC107990.5.1.166109.	http://www.ensembl.org/Homo_sapiens/exonview?db=core;transcript=ENST00000316660	PMAIP1	Phorbol 12 myristate 13 acetate induced protein 1		-1549*, -642*
NM_002687.	Contig AL132639.4.1.196319.	http://www.ensembl.org/Homo_sapiens/exonview?db=core;transcript=ENST00000216832	PNN	Pinin, desmosome associated protein	-1422, -1412*
NM_000930	Contig AC083973.14.1.188573.	http://www.ensembl.org/Homo_sapiens/exonview?db=core;transcript=ENST00000220809	PLAT	Plasminogen activator, tissue		-846
NM_000952	Contig AL353354.36.1.32340.	http://www.ensembl.org/Homo_sapiens/exonview?db=core;transcript=ENST00000305392	PTAFR	Platlet activating factor receptor		-1264, -97
M21571	Contig AC144526.2.1.153959.		PDGFA	Platlet derived growth factor alpha polypeptide
NM_002608	Contig Z81010.2.1.38115.	http://www.ensembl.org/Homo_sapiens/exonview?db=core;transcript=ENST00000331163	PDGFB	Platlet derived growth factor beta polypeptide		-353*
NM_016205	Contig AC093325.3.1.130754.	http://www.ensembl.org/Homo_sapiens/exonview?db=core;transcript=ENST00000274071	PDGFC	Platlet derived growth factor C	-595*
NM_006206.	Contig AC138779.2.1.132003.	http://www.ensembl.org/Homo_sapiens/exonview?db=core;transcript=ENST00000257290	PDGFRA	Platlet derived growth factor receptor, alpha polypeptide	-1504	-759, -640*
NM_002609	Contig AC005895.1.1.87857.	http://www.ensembl.org/Homo_sapiens/exonview?db=core;transcript=ENST00000261799	PDGFRB	Platlet derived growth factor receptor, beta polypeptide
NM_002620	Contig AC092438.5.1.67683.	http://www.ensembl.org/Homo_sapiens/exonview?db=core;transcript=ENST00000226524	PF4V1	Platlet Factor 4, variant 1
NM_005397.	Contig AC008264.10.1.162694.	http://www.ensembl.org/Homo_sapiens/exonview?db=vega;transcript=OTTHUMT00000059175	PODXL	Podocalyxin like	-608, -598*, -513*
NM_005030.	Contig AC008870.8.1.150522.	http://www.ensembl.org/Homo_sapiens/exonview?db=core;transcript=ENST00000300093	PLK1	Polo-like kinase		-1600*
NM_016937.	Contig AC004655.1.1.134929.	http://www.ensembl.org/Homo_sapiens/exonview?db=core;transcript=ENST00000325036	POLA	Polymerase (DNA directed), alpha		-1337
NM_002247	Contig AL731556.11.1.203003.	http://www.ensembl.org/Homo_sapiens/exonview?db=core;transcript=ENST00000356701	KCNMA1	Potassium large conductance calcium activated channel, subfamily M, alpha member 1	-1654, -1653, -1643*, -1652, -1642*, -1927, -1085, -1075*, -32*
NM_005746.	Contig AC007032.2.1.126803.	http://www.ensembl.org/Homo_sapiens/exonview?db=core;transcript=ENST00000222553	PBEF	Pre B cell colony stimulating factor 1	-533*, -479*
NM_006211	Contig AC023464.11.1.160370.	http://www.ensembl.org/Homo_sapiens/exonview?db=core;transcript=ENST00000314922	PENK	Proenkephalin
NM_002571.	Contig AL354761.17.1.91506.	http://www.ensembl.org/Homo_sapiens/exonview?db=vega;transcript=OTTHUMT00000055010	PAEP	Progestagen associated endometrial protein	-203*
NM_014456.	Contig AL136368.24.1.137848.	http://www.ensembl.org/Homo_sapiens/exonview?db=core;transcript=ENST00000347694	PDC4	Programmed cell death 4
NM_000948.	Contig AL023883.6.1.151236.	http://www.ensembl.org/Homo_sapiens/exonview?db=core;transcript=ENST00000306482	PRL	Prolactin		-766*, -67
NM_002592.	Contig AL121924.13.1.65054.	http://www.ensembl.org/Homo_sapiens/exonview?db=core;transcript=ENST00000254983	PCNA	Proliferating cell nuclear antigen	-1863, -1852*	-492*, -486*
NM_002704.	Contig AC097709.3.1.160741.	http://www.ensembl.org/Homo_sapiens/exonview?db=core;transcript=ENST00000296028	PPBP	Pro-platlet basic protein		-473*
NM_002778.	Contig AC073370.7.1.178253.	http://www.ensembl.org/Homo_sapiens/exonview?db=core;transcript=ENST00000360237	PSAP	Prosaposin		-245*
NM_004878.	Contig AL592219.16.1.61606.	http://www.ensembl.org/Homo_sapiens/exonview?db=core;transcript=ENST00000340607	PTGES	Prostaglandin E synthase	-1259*
NM_000962.	Contig AL162424.20.1.223020.	http://www.ensembl.org/Homo_sapiens/exonview?db=core;transcript=ENST00000362012	PTGS1	Prostaglandin synthase 1 (COX1)	-1231, -1221*
X75252	Contig AC026366.20.1.164429.	http://www.ensembl.org/Homo_sapiens/exonview?db=core;transcript=ENST00000261313	PBP	Prostatic binding protein		-311
NM_004705.	Contig AP002360.4.1.173379.	http://www.ensembl.org/Homo_sapiens/exonview?db=core;transcript=ENST00000260045	PRKRIR	Protein kinase, interferon inducible double stranded RNA dependent inhibitor, repressor of (p58 repressor)		-1039*
NM_003981	Contig AC068831.17.1.136975.	http://www.ensembl.org/Homo_sapiens/exonview?db=core;transcript=ENST00000361919	PRC1	Protein regulator of cytokinesis 1		-1787
NM_005446.	Contig AC002472.8.1.147086.	http://www.ensembl.org/Homo_sapiens/exonview?db=core;transcript=ENST00000336296	P2RXL1	Purinergic receptor P2X-like 1, orphan receptor	-1361
NM_002870	Contig AL358472.54.1.175827.	http://www.ensembl.org/Homo_sapiens/exonview?db=core;transcript=ENST00000271845	RAB13	RAB13, member RAS oncogene family		-464*
NM_006265	Contig AC087350.3.1.193364.	http://www.ensembl.org/Homo_sapiens/exonview?db=core;transcript=ENST00000297338	RAD21	RAD21 homolog (S. pombe)
NM_015149	Contig AL137800.12.1.185832.	http://www.ensembl.org/Homo_sapiens/exonview?db=vega;transcript=OTTHUMT00000085481	RGL1	Ral Guanine nucleotide dissociation stimulator	-1737, -1727*, -654	-1640*
NM_002923.	Contig AL035407.15.1.111079.	http://www.ensembl.org/Homo_sapiens/exonview?db=core;transcript=ENST00000235382	RGS2	Regulator of G protein signalling 2		-1570
NM_002916.	Contig AC112907.7.1.132875.	http://www.ensembl.org/Homo_sapiens/exonview?db=core;transcript=ENST00000296273	RFC4	Replication factor (activator 1) 4, 37kDa		-1206
NM_001033.	Contig AC015689.12.1.182522.	http://www.ensembl.org/Homo_sapiens/exonview?db=core;transcript=ENST00000300738	RRM1	Ribonucleotide reductase M1 polypeptide		-1727
NM_001034.	Contig AC104794.4.1.114324.	http://www.ensembl.org/Homo_sapiens/exonview?db=core;transcript=ENST00000304567	RRM2	Ribonucleotide reductase M2 polypeptide	-311, -301*, -287, -277*, -276, -243*	-1841
NM_002953	Contig AL627313.16.1.128342.	http://www.ensembl.org/Homo_sapiens/exonview?db=core;transcript=ENST00000263975	RPS6KA1	Ribosomal protein S6 kinase, 90kDa, polypeptide 1
NM_006271.	Contig AL162258.12.2001.27446.	http://www.ensembl.org/Homo_sapiens/exonview?db=core;transcript=ENST00000292169	S100A1	S100 calcium binding protein A1	-182, -172*
NM_000582	Contig AC131944.1.1.44473.	http://www.ensembl.org/Homo_sapiens/exonview?db=core;transcript=ENST00000237623	SPP1	Secreted phosphoprotein 1		-228*
NM_003012.	Contig AC104393.6.1.188270.	http://www.ensembl.org/Homo_sapiens/exonview?db=core;transcript=ENST00000220772	SFRP1	Secreted frizzled-related protein 1		-938, -533*
NM_003013	Contig AC020703.7.1.201105.	http://www.ensembl.org/Homo_sapiens/exonview?db=core;transcript=ENST00000274063	SFRP2	Secreted frizzled-related protein 2	-204*	-907*, -805
NM_003118.	Contig AC011374.6.1.203961.	http://www.ensembl.org/Homo_sapiens/exonview?db=core;transcript=ENST00000231061	SPARC	Secreted protein, acidic, cysteine-rich
NM_000450	Contig AL021940.1.1.141589.	http://www.ensembl.org/Homo_sapiens/exonview?db=core;transcript=ENST00000333360	SELE	Selectin E	-561	-1657, -864, -807*
NM_003005.	Contig AL022146.1.1.78025.	http://www.ensembl.org/Homo_sapiens/exonview?db=core;transcript=ENST00000263686	SELP	Selectin P	-1604, -1594*	-495*
NM_000295.	Contig AL132708.3.1.147505.	http://www.ensembl.org/Homo_sapiens/exonview?db=core;transcript=ENST00000355042	SERPINA1	Serine (or cysteine) proteinase inhibitor, clade A (alpha-1 antiproteinase antitrypsin), member 1	-1860	-1811
NM_000602	Contig AC004876.2.1.126462.	http://www.ensembl.org/Homo_sapiens/exonview?db=vega;transcript=OTTHUMT00000059247	SERPINE1	Serine (or cysteine) proteinase inhibitor, clade E (nexin, plasminogen activator inhibitor type 1), member 1
NM_198433.	Contig AL121914.31.1.135693.	http://www.ensembl.org/Homo_sapiens/exonview?db=core;transcript=ENST00000312783	STK6	Serine/threonine kinase 6		-12*
X13895	Contig AC090099.14.1.172939.	http://www.ensembl.org/Homo_sapiens/exonview?db=core;transcript=ENST00000278207	SAA3P	Serum amyloid A3 pseudogene	-1790*	-1742*, -51
X13895	Contig AC090099.14.1.172939.	http://www.ensembl.org/Homo_sapiens/exonview?db=core;transcript=ENST00000278207	SAA3P	Serum amyloid A3 pseudogene	-1790*	-1742*, -51
NM_183001.	Contig AL451085.20.1.182166.	http://www.ensembl.org/Homo_sapiens/exonview?db=core;transcript=ENST00000336744	SHC1	SHC (Src homology 2 domain containing) transforming protein 1	-79, -69*
AA192285	Contig AC026803.7.1.224271.		EST	Similar to Ferritin light chain human mRNA sequence
W89100	Contig AC005175.1.1.41303.		EST	Similar to thromboxane A2 receptor
NM_004757.	Contig AC093680.2.1.150399.	http://www.ensembl.org/Homo_sapiens/exonview?db=core;transcript=ENST00000296407	SCYE1	Small inducible cytokine subfamily E, member 1		-1901*
NM_005631.	Contig AC011005.7.1.217615.	http://www.ensembl.org/Homo_sapiens/exonview?db=core;transcript=ENST00000249373	SMO	Smoothened homolog (Drosophilia)	-60
NM_006062.	Contig AC010913.9.1.209161.	http://www.ensembl.org/Homo_sapiens/exonview?db=core;transcript=ENST00000258100	SMYD5	SMYD family member 5
AA482549	16:4598887-4599314(1)		EST	Soares ovary tumour NbHOT
NM_006517	Contig AC004073.1.1.79612.	http://www.ensembl.org/Homo_sapiens/exonview?db=vega;transcript=OTTHUMT00000057266	SLC16A2	Solute carrier family 16 (monocarboxylic acid transporters), members 2	-550, -539*, -302
NM_002394	Contig AP001160.4.1.184802	http://www.ensembl.org/Homo_sapiens/exonview?db=core;transcript=ENST00000338663	SLC3A2	Solute carrier family 3 (activators of dibasic and neutral amino acid transport), member 2
NM_001467.	Contig AP003392.2.1.178341.	http://www.ensembl.org/Homo_sapiens/exonview?db=core;transcript=ENST00000315343	SLC37A4	Solute carrier family 37 (glycerol 6 phosphate transporter), members 4	-1597, -709, -699*, -698*, -169*
NM_003486.	Contig AC126696.1.1.108708.	http://www.ensembl.org/Homo_sapiens/exonview?db=core;transcript=ENST00000261622	SLCA75	Solute carrier family 7, member 5	-585*, -483, -473*
NM_004598.	Contig AC106809.2.1.113848.	http://www.ensembl.org/Homo_sapiens/exonview?db=core;transcript=ENST00000282223	SPOCK	Sparc/osteopontin, cmcv and kazal like domains proteoglycan	-578, -568*, -457, -447*
NM_005066.	Contig AL590434.16.1.185909.	http://www.ensembl.org/Homo_sapiens/exonview?db=core;transcript=ENST00000263532	SFPQ	Splicing factor proline/glutamine rich
NM_003101.	Contig AL512326.25.2007.187270.	http://www.ensembl.org/Homo_sapiens/exonview?db=core;transcript=ENST00000320522	SOAT1	Sterol O-acyltransferase
NM_000636	Contig AL135914.25.1.165802.	http://www.ensembl.org/Homo_sapiens/exonview?db=core;transcript=ENST00000337404	SOD2	Superoxide dismutase 2
NM_003102.	Contig AC006390.8.1.183876.	http://www.ensembl.org/Homo_sapiens/exonview?db=core;transcript=ENST00000226877	SOD3	Superoxide dismutase 3	-30, -20*
NM_144678.	Contig AC087163.10.1.140195.	http://www.ensembl.org/Homo_sapiens/exonview?db=core;transcript=ENST00000318094	TOM1L2	Target of myb1 like 2	-437	-1808*
NM_002160	Contig AL162425.15.1.177728.	http://www.ensembl.org/Homo_sapiens/exonview?db=core;transcript=ENST00000350763	TNC	Tenascin C		-477
NM_005727	Contig AL672043.15.1.87234.	http://www.ensembl.org/Homo_sapiens/exonview?db=core;transcript=ENST00000236130	TSPAN1	Tetraspan 1		-1624, -1376, -1329, -1159
NM_006472.	Contig AL138842.15.1.27049.	http://www.ensembl.org/Homo_sapiens/exonview?db=core;transcript=ENST00000235941	TXNIP	Thioredoxin interacting protein	-618	-1270*, -1159
NM_003246.	Contig AC037198.7.1.185695.	http://www.ensembl.org/Homo_sapiens/exonview?db=core;transcript=ENST00000260356	THBS1	Thrombospondin 1		-934*
NM_003247	Contig BX322234.7.2001.157175.	http://www.ensembl.org/Homo_sapiens/exonview?db=core;transcript=ENST00000335061	THBS2	Thrombospondin 2	-1052, -1042*
NM_007112.	Contig AL713999.28.1.133525.	http://www.ensembl.org/Homo_sapiens/exonview?db=core;transcript=ENST00000303173	THBS3	Thrombospondin 3	-1268, -1258*, -1257*, -949, -939*, -948, -938*, -947, -937*, -514, -504*, -513, -503*
NM_003248.	Contig AC112184.2.1.173346.	http://www.ensembl.org/Homo_sapiens/exonview?db=core;transcript=ENST00000350881	THBS4	Thrombospondin 4	-66, -56*
NM_003258.	Contig AC087645.19.1.209751.	http://www.ensembl.org/Homo_sapiens/exonview?db=core;transcript=ENST00000301634	TK1	Thymidine kinase 1
NM_001071.	Contig AP001178.4.1.152711.	http://www.ensembl.org/Homo_sapiens/exonview?db=core;transcript=ENST00000323274	TYMS	Thymidylate synthestase		-451
NM_003276.	Contig AC013418.32.1.122292.	http://www.ensembl.org/Homo_sapiens/exonview?db=core;transcript=ENST00000266732	TMPO	Thymopoietin	-1069, -1059*	-460
U96131.	Contig AC122719.2.1.164798.	http://www.ensembl.org/Homo_sapiens/exonview?db=core;transcript=ENST00000166345	TRIP13	Thyroid hormone receptor interactor 13	-1611, -1601*, -1600*, -1464*	-1289*
NM_001067			TOP2a	Topoisomerase, DNA, 11, alpha
NM_005879.	Contig AC139451.7.1.119043.	http://www.ensembl.org/Homo_sapiens/exonview?db=core;transcript=ENST00000331456	TRIP	Traf-interacting protein	-1736
NM_006706.	Contig AC011375.5.1.107044.	http://www.ensembl.org/Homo_sapiens/exonview?db=core;transcript=ENST00000296702	TCERG1	Transcription elongation regulator 1
NM_003236.	Contig AC005234.1.1.190753.	http://www.ensembl.org/Homo_sapiens/exonview?db=core;transcript=ENST00000295400	TGFA	Transforming growth factor alpha	-1608, -1598*, -278, -268*
NM_004613	Contig AL031651.33.1.166942.	http://www.ensembl.org/Homo_sapiens/exonview?db=core;transcript=ENST00000361475	TGM2	Transglutaminase 2 (C polypeptide, protein-glutamine gamma glutamyltransferase)	-1362, -1352*
NM_000593	Contig AL669918.5.2001.126988.	http://www.ensembl.org/Homo_sapiens/exonview?db=core;transcript=ENST00000320763	TAP1	Transporter 1, ATP-binding cassette, subfamily B (MDR/TAP)		-765, -12*, -6*
NM_000544.	Contig AL669918.5.2001.126988.	http://www.ensembl.org/Homo_sapiens/exonview?db=core;transcript=ENST00000328494	TAP2	Transporter 2, ATP-binding cassette, subfamily B (MDR/TAP)		-362
NM_000391.	Contig AC091564.12.1.211735.	http://www.ensembl.org/Homo_sapiens/exonview?db=core;transcript=ENST00000299427	TPP1	Tripeptidyl peptidase I		-1093
NM_005480.	Contig AC125611.4.1.194578.	http://www.ensembl.org/Homo_sapiens/exonview?db=core;transcript=ENST00000257909	TROAP	Trophinin associated protein (tastin)	-1327*
NM_006290	Contig AL357060.31.1.182209.	http://www.ensembl.org/Homo_sapiens/exonview?db=vega;transcript=OTTHUMT00000042414	TNFAIP3	Tumour necrosis factor alpha induced protein 3		-17*
NM_003810	Contig AC007919.18.1.184989.	http://www.ensembl.org/Homo_sapiens/exonview?db=core;transcript=ENST00000241261	TNFSF10	Tumour necrosis factor ligand superfamily, member 10		-1920*, -962, -311, -223*, -91*
NM_003701	Contig AL139382.12.1.200724.	http://www.ensembl.org/Homo_sapiens/exonview?db=core;transcript=ENST00000239849	TNFSF11	Tumour necrosis factor ligand superfamily, member 11	-318*
NM_003809.	Contig AC016876.10.1.60268.	http://www.ensembl.org/Homo_sapiens/exonview?db=core;transcript=ENST00000293825	TNFSF12	Tumour necrosis factor ligand superfamily, member 12
NM_003808.	Contig AC016876.10.1.60268.	http://www.ensembl.org/Homo_sapiens/exonview?db=core;transcript=ENST00000338784	TNFSF13	Tumour necrosis factor ligand superfamily, member 13	-1033, -899, -889*
NM_006573	Contig AL157762.13.1.185229.	http://www.ensembl.org/Homo_sapiens/exonview?db=vega;transcript=OTTHUMT00000045739	TNFSF13B	Tumour necrosis factor ligand superfamily, member 13b		-249
NM_003807.	Contig AC008760.7.1.200167.	http://www.ensembl.org/Homo_sapiens/exonview?db=core;transcript=ENST00000245912	TNFSF14	Tumour necrosis factor ligand superfamily, member 14	-283, -273*, -282, -272*	-52*
NM_005118	Contig AL390240.18.1.93876.	http://www.ensembl.org/Homo_sapiens/exonview?db=core;transcript=ENST00000313163	TNFSF15	Tumour necrosis factor ligand superfamily, member 15	-1183*, -324	-1801, -478*
NM_003326	Contig AL022310.1.1.147724.	http://www.ensembl.org/Homo_sapiens/exonview?db=core;transcript=ENST00000281834	TNFSF4	Tumour necrosis factor ligand superfamily, member 4
NM_001244.	Contig AL133412.7.1.158717.	http://www.ensembl.org/Homo_sapiens/exonview?db=core;transcript=ENST00000223795	TNFSF8	Tumour necrosis factor ligand superfamily, member 8		-371
NM_003811.	Contig AC010503.8.1.141295.	http://www.ensembl.org/Homo_sapiens/exonview?db=core;transcript=ENST00000245817	TNFSF9	Tumour necrosis factor ligand superfamily, member 9		-205
NM_003842	Contig AC107959.8.1.211291.	http://www.ensembl.org/Homo_sapiens/exonview?db=core;transcript=ENST00000276431	TNFRSF10B	Tumour necrosis factor receptor superfamily, member 10B	-1961*, -98*	-653, -630, -586
NM_003841.	Contig AC107959.8.1.211291.	http://www.ensembl.org/Homo_sapiens/exonview?db=core;transcript=ENST00000312659	TNFRSF10C	Tumour necrosis factor receptor superfamily, member 10C	-869, -859*
NM_003839	Contig AC100843.2.1.180160.	http://www.ensembl.org/Homo_sapiens/exonview?db=core;transcript=ENST00000269485	TNFRSF11A	Tumour necrosis factor receptor superfamily, member 11A
NM_002546.	Contig AC107953.3.1.147414.	http://www.ensembl.org/Homo_sapiens/exonview?db=core;transcript=ENST00000297350	TNFRSF11B	Tumour necrosis factor receptor superfamily, member 11B
NM_012452.	Contig AC104024.8.1.97645.	http://www.ensembl.org/Homo_sapiens/exonview?db=core;transcript=ENST00000261652	TNFRSF13B	Tumour necrosis factor receptor superfamily, member 13B		-1231*
NM_003820.	Contig AL139246.20.1.154736.	http://www.ensembl.org/Homo_sapiens/exonview?db=core;transcript=ENST00000288726	TNFRSF14	Tumour necrosis factor receptor superfamily, member 14	-1655, -380, -379, -369*, -378, -368*	-107*, -101*, -95*
NM_001192	Contig AC007216.2.1.172827.	http://www.ensembl.org/Homo_sapiens/exonview?db=core;transcript=ENST00000053243	TNFRSF17	Tumour necrosis factor receptor superfamily, member 17		-264*
NM_018647.	Contig AL354815.10.1.168663.	http://www.ensembl.org/Homo_sapiens/exonview?db=core;transcript=ENST00000339654	TNFRSF19	Tumour necrosis factor receptor superfamily, member 19	-624	-1034
NM_001065.	Contig AC006057.5.1.188488.	http://www.ensembl.org/Homo_sapiens/exonview?db=core;transcript=ENST00000162749	TNFRSF1A	Tumour necrosis factor receptor superfamily, member 1A	-74, -64*
NM_001066	Contig AL357835.11.1.151498.	http://www.ensembl.org/Homo_sapiens/exonview?db=core;transcript=ENST00000029717	TNFRSF1B	Tumour necrosis factor receptor superfamily, member 1B	-1891*, -1517	-101*
NM_014452.	Contig AL096801.18.1.118271.	http://www.ensembl.org/Homo_sapiens/exonview?db=core;transcript=ENST00000296861	TNFRSF21	Tumour necrosis factor receptor superfamily, member 21
NM_003790.	Contig AL158217.25.1.53983.	http://www.ensembl.org/Homo_sapiens/exonview?db=core;transcript=ENST00000356876	TNFRSF25	Tumour necrosis factor receptor superfamily, member 25	-1450, -1440*, -1439*, -30, -20*
NM_001250	Contig AL035662.65.1.95283.	http://www.ensembl.org/Homo_sapiens/exonview?db=core;transcript=ENST00000279061	TNFRSF5	Tumour necrosis factor receptor superfamily, member 5	-578, -470, -172
X67878	Contig AL135783.6.1.175706.	http://www.ensembl.org/Homo_sapiens/exonview?db=core;transcript=ENST00000218368	TNFSF5	Tumour necrosis factor superfamily, member 5		-414
NM_003823.	Contig AL353715.21.1.92458.	http://www.ensembl.org/Homo_sapiens/exonview?db=core;transcript=ENST00000360203	TNFRSF6B	Tumour necrosis factor receptor superfamily, member 6B	-891*, -630, -620*, -586*
NM_001242.	Contig AC005840.2.1.140026.	http://www.ensembl.org/Homo_sapiens/exonview?db=core;transcript=ENST00000266557	TNFRSF7	Tumour necrosis factor receptor superfamily, member 7	-1976*
NM_001243.	Contig AL357835.11.1.151498.	http://www.ensembl.org/Homo_sapiens/exonview?db=core;transcript=ENST00000263932	TNFRSF8	Tumour necrosis factor receptor superfamily, member 8	-1891
NM_001561	Contig AL009183.10.1.65848.	http://www.ensembl.org/Homo_sapiens/exonview?db=vega;transcript=OTTHUMT00000003622	TNFRSF9	Tumour necrosis factor receptor superfamily, member 9	-874, -863*	-1455*
NM_000594	Contig AL662801.7.2001.132330.	http://www.ensembl.org/Homo_sapiens/exonview?db=core;transcript=ENST00000229681	TNF-a	Tumour necrosis factor, alpha	-1053, -1043*, -1052, -1042*
NM_000546	Contig AC087388.9.1.121017.	http://www.ensembl.org/Homo_sapiens/exonview?db=core;transcript=ENST00000269305	TP53	Tumour protein p53 (Li-Fraumeni syndrome)		-1864
NM_006293.	Contig AC016134.7.1.170695.	http://www.ensembl.org/Homo_sapiens/exonview?db=core;transcript=ENST00000263798	TYRO3	TYRO3 protein tyrosine kinase	-1497, -1487*, -1369*, -699, -689*
NM_003405	Contig Z82248.1.1.40662.	http://www.ensembl.org/Homo_sapiens/exonview?db=core;transcript=ENST00000248975	YWAH	Tyrosine 3 monooxygenase/tryptophan 5-monoxygenase activation protein, eta polypeptide
NM_004223.	Contig AP002893.3.1.178000.	http://www.ensembl.org/Homo_sapiens/exonview?db=core;transcript=ENST00000287156	UBE2L6	Ubiquitin conjugating enzyme E2L6	-1705, -1695*, -868, -858*
NM_005154.	Contig AC012170.6.1.198550.	http://www.ensembl.org/Homo_sapiens/exonview?db=core;transcript=ENST00000307179	USP8	Ubiquitin-specific protease 8
NM_003358	Contig AL442066.11.1.90310.	http://www.ensembl.org/Homo_sapiens/exonview?db=core;transcript=ENST00000277240	UCGC	UDP glucose ceramide glucosyltransferase
NM_003355	Contig AP003717.3.1.156370.	http://www.ensembl.org/Homo_sapiens/exonview?db=core;transcript=ENST00000310473	UCP2	Uncoupling protein 2
NM_181597	Contig AC069279.6.1.103898.	http://www.ensembl.org/Homo_sapiens/exonview?db=core;transcript=ENST00000331803	UPP1	Uridine phosphorylase 1		-160*
NM_001078	Contig AC093428.2.1.152858.	http://www.ensembl.org/Homo_sapiens/exonview?db=core;transcript=ENST00000294728	VCAM1	Vascular cell adhesion molecule 1	-181, -171*	-977, -124*
NM_005429	Contig AC092673.3.1.166339	http://www.ensembl.org/Homo_sapiens/exonview?db=core;transcript=ENST00000280193	VEGFC	Vascular endothelial growth factor C	-946, -936*, -731
NM_005343.	Contig AC137894.5.1.165000.	http://www.ensembl.org/Homo_sapiens/exonview?db=core;transcript=ENST00000311189	HRAS	v-Ha-ras Harvey rat sarcoma viral oncogene homolog	-1708, -1698*, -23*
NM_003380	Contig AL133415.13.1.94168.	http://www.ensembl.org/Homo_sapiens/exonview?db=core;transcript=ENST00000224237	VIM	Vimentin	-360*
NM_000222.	Contig AC006552.7.1.185393.	http://www.ensembl.org/Homo_sapiens/exonview?db=core;transcript=ENST00000288135	KIT	v-kit Hardy-Zuckerman 4 feline sarcoma viral oncogene homolog
NM_005375	Contig AL023693.25.1.188287.	http://www.ensembl.org/Homo_sapiens/exonview?db=vega;transcript=OTTHUMT00000042347	C-MYB	V-MYB avian myeloblastosis viral oncogene homolog	-891, -662, -651*
NM_002466	Contig AL121886.22.1.136119.	http://www.ensembl.org/Homo_sapiens/exonview?db=core;transcript=ENST00000217026	MYBL2	V-Myb avian myeloblastosis viral oncogene homolog like 2	-521, -441
NM_002908.	Contig AC010733.8.1.209060.	http://www.ensembl.org/Homo_sapiens/exonview?db=core;transcript=ENST00000295025	C-REL	V-REL avian reticuloendotheliosis viral oncogene homolog, Rel	-900, -890*, -899, -889*, -314, -303*
NM_021975	Contig AP001362.5.1.211382.	http://www.ensembl.org/Homo_sapiens/exonview?db=core;transcript=ENST00000308639	RELA	V-rel reticuloendotheliosis viral oncogene homolog A	-798	-1262
NM_024426	Contig AL049692.13.1.127580.	http://www.ensembl.org/Homo_sapiens/exonview?db=core;transcript=ENST00000332351	WT1	Wilms tumour 1	-575, -357	-1145, -984*
NM_133333	Contig AC105448.5.1.135594.	http://www.ensembl.org/Homo_sapiens/exonview?db=core;transcript=ENST00000350915	WHSC1	Wolf-Hirschhorn syndrome candidate 1	-1857, -1847*, -924*	-1734*
NM_000379.	Contig AL121654.1.1.153624.	http://www.ensembl.org/Homo_sapiens/exonview?db=core;transcript=ENST00000289041	XDH	Xanthine dehydrogenase		-1267*
NM_021964.	Contig AC108688.5.1.183336.	http://www.ensembl.org/Homo_sapiens/exonview?db=core;transcript=ENST00000360647	ZNF148	Zinc finger protein 148		-215
NM_007057.	Contig AC010996.9.1.169512.	http://www.ensembl.org/Homo_sapiens/exonview?db=core;transcript=ENST00000310779	ZWINTAS	ZW10 interactor antisense		-1339*

## Sheet: Pubmed links to evi_HS
		Human Promoter shown to contain kb sites and listed in the Pahl H., Oncogene (1999)
		Human Promoter shown to contain kb sites and reference NOT listed in the Pahl H., Oncogene (1999),
		Generally but not always presence of sites in these genes have been discovered after 1999
		DIRECT HTML LINKS TO ABSTRACTS FOR ALL EVIDENCE IN THIS SHEET
Note: Some genes present on array have been shown to contain kB sites in OTHER species eg: mouse and rat
HTML links to abstracts for these genes in following sheet (these are referenced in the Pahl review)
Genbank Accession HTML link	GENE SYMBOL	GENE NAME	HTML Pubmed Link showing presence of kB site in HUMAN
NM_000674.	ADORA1	Adenosine A1 receptor	http://www.ncbi.nlm.nih.gov/entrez/query.fcgi?cmd=Retrieve&db=pubmed&dopt=Abstract&list_uids=9547356
NM_001136	AGER	Advanced glycosylation end product specific receptor	http://www.ncbi.nlm.nih.gov/entrez/query.fcgi?cmd=Retrieve&db=pubmed&dopt=Abstract&list_uids=9195959
NM_001818.	AKRIC4	Aldo-keto reductase family 1, member C4	http://www.ncbi.nlm.nih.gov/entrez/query.fcgi?cmd=Retrieve&db=pubmed&dopt=Abstract&list_uids=8920946
NM_000484	APP	Amyloid beta (A4) precursor protein	http://www.ncbi.nlm.nih.gov/entrez/query.fcgi?cmd=Retrieve&db=pubmed&dopt=Abstract&list_uids=8663145
NM_000029	AGT	Angiotensinogen	http://www.ncbi.nlm.nih.gov/entrez/query.fcgi?cmd=Retrieve&db=pubmed&dopt=Abstract&list_uids=8833654
NM_000697	ALOX12	Arachidonate 12-lipoxygenase	http://www.ncbi.nlm.nih.gov/entrez/query.fcgi?cmd=Retrieve&db=pubmed&dopt=Abstract&list_uids=7729529
NM_000927	ABCB1	ATP-binding cassette, subfamily B (MDR/TAP), member 1	http://www.ncbi.nlm.nih.gov/entrez/query.fcgi?cmd=Retrieve&db=pubmed&dopt=Abstract&list_uids=12527911
NM_006763	BTG2	B-cell translocation gene 2	http://www.ncbi.nlm.nih.gov/entrez/query.fcgi?cmd=Retrieve&db=pubmed&dopt=Abstract&list_uids=11814693
NM_138578	BCL2L1	BCL2 like 1 (Bcl-xl)	http://www.ncbi.nlm.nih.gov/entrez/query.fcgi?cmd=Retrieve&db=pubmed&dopt=Abstract&list_uids=10049353
NM_004048	B2M	Beta-2 microglobulin	http://www.ncbi.nlm.nih.gov/entrez/query.fcgi?cmd=Retrieve&db=pubmed&dopt=Abstract&list_uids=8468472
NM_001710.	BF	B-factor, properdin	http://www.ncbi.nlm.nih.gov/entrez/query.fcgi?cmd=Retrieve&db=pubmed&dopt=Abstract&list_uids=2174104
NM_000710	BDKRB1	Bradikinin receptor B1	http://www.ncbi.nlm.nih.gov/entrez/query.fcgi?cmd=Retrieve&db=pubmed&dopt=Abstract&list_uids=9446586
NM_001716.	BLR1	Burkitts lymphoma receptor 1	http://www.ncbi.nlm.nih.gov/entrez/query.fcgi?cmd=Retrieve&db=pubmed&dopt=Abstract&list_uids=9786883
NM_004364.	CEBPA	CAAT/enhaner binding protein (C/EBP)	http://www.ncbi.nlm.nih.gov/entrez/query.fcgi?cmd=Retrieve&db=pubmed&dopt=Abstract&list_uids=8493090
NM_147780	CTSB	Cathepsin B	http://www.ncbi.nlm.nih.gov/entrez/query.fcgi?cmd=Retrieve&db=pubmed&dopt=Abstract&list_uids=15102937
NM_001781.	CD69	CD69 antigen	http://www.ncbi.nlm.nih.gov/entrez/query.fcgi?cmd=Retrieve&db=pubmed&dopt=Abstract&list_uids=7665567
NM_004355	CD74	CD74 antigen	http://www.ncbi.nlm.nih.gov/entrez/query.fcgi?cmd=Retrieve&db=pubmed&dopt=Abstract&list_uids=8164652
NM_005191	CD80	CD80 antigen	http://www.ncbi.nlm.nih.gov/entrez/query.fcgi?cmd=Retrieve&db=pubmed&dopt=Abstract&list_uids=8906820
NM_001165	cIAP2	Cellular inhibitor of apoptosis 2	http://www.ncbi.nlm.nih.gov/entrez/query.fcgi?cmd=Retrieve&db=pubmed&dopt=Abstract&list_uids=10751398
NM_002986.	CCL11	Chemokine, CC motif, ligand 11	http://www.ncbi.nlm.nih.gov/entrez/query.fcgi?cmd=Retrieve&db=pubmed&dopt=Abstract&list_uids=9299399
NM_005408	CCL13	Chemokine, CC motif, ligand 13	http://www.ncbi.nlm.nih.gov/entrez/query.fcgi?cmd=Retrieve&db=pubmed&dopt=Abstract&list_uids=10049733
NM_032964	CCL15	Chemokine, CC motif, ligand 15	http://www.ncbi.nlm.nih.gov/entrez/query.fcgi?cmd=Retrieve&db=pubmed&dopt=Abstract&list_uids=16364464
NM_002987	CCL17	Chemokine, CC motif, ligand 17	http://www.ncbi.nlm.nih.gov/entrez/query.fcgi?cmd=Retrieve&db=pubmed&dopt=Abstract&list_uids=14747532
NM_002982.	CCL2	Chemokine, CC motif, ligand 2	http://www.ncbi.nlm.nih.gov/entrez/query.fcgi?cmd=Retrieve&db=pubmed&dopt=Abstract&list_uids=8051410
NM_002990	CCL22	Chemokine, CC motif, ligand 22	http://www.ncbi.nlm.nih.gov/entrez/query.fcgi?cmd=Retrieve&db=pubmed&dopt=Abstract&list_uids=14747532
NM_002983	CCL3	Chemokine, CC motif, ligand 3	http://www.ncbi.nlm.nih.gov/entrez/query.fcgi?cmd=Retrieve&db=pubmed&dopt=Abstract&list_uids=8355682
NM_002984	CCL4	Chemokine, CC motif, ligand 4	http://www.ncbi.nlm.nih.gov/entrez/query.fcgi?cmd=Retrieve&db=pubmed&dopt=Abstract&list_uids=8496601
NM_002985	CCL5	Chemokine, CC motif, ligand 5	http://www.ncbi.nlm.nih.gov/entrez/query.fcgi?cmd=Retrieve&db=pubmed&dopt=Abstract&list_uids=9120310
NM_001511.	CXCL1	Chemokine, CXC motif, ligand 1	http://www.ncbi.nlm.nih.gov/entrez/query.fcgi?cmd=Retrieve&db=pubmed&dopt=Abstract&list_uids=1906501
NM_001565.	CXCL10	Chemokine, CXC motif, ligand 10	http://www.ncbi.nlm.nih.gov/entrez/query.fcgi?cmd=Retrieve&db=pubmed&dopt=Abstract&list_uids=9788276
NM_005409	CXCL11	Chemokine, CXC motif, ligand 11	http://www.ncbi.nlm.nih.gov/entrez/query.fcgi?cmd=Retrieve&db=pubmed&dopt=Abstract&list_uids=10395932
NM_002089	CXCL2	Chemokine, CXC motif, ligand 2	http://www.ncbi.nlm.nih.gov/entrez/query.fcgi?cmd=Retrieve&db=pubmed&dopt=Abstract&list_uids=8496601
NM_002994	CXCL5	Chemokine, CXC motif, ligand 5	http://www.ncbi.nlm.nih.gov/entrez/query.fcgi?cmd=Retrieve&db=pubmed&dopt=Abstract&list_uids=11559712
NM_000584	CXCL8	Chemokine, CXC motif, ligand 8	http://www.ncbi.nlm.nih.gov/entrez/query.fcgi?db=pubmed&cmd=Retrieve&dopt=AbstractPlus&list_uids=8413215
NM_003467	CXCR4	Chemokine, CXC motif, receptor 4	http://www.ncbi.nlm.nih.gov/entrez/query.fcgi?cmd=Retrieve&db=pubmed&dopt=Abstract&list_uids=12690099
NM_000757	CSF1	Colony stimulating factor 1 (macrophage - MCSF)	http://www.ncbi.nlm.nih.gov/entrez/query.fcgi?cmd=Retrieve&db=pubmed&dopt=Abstract&list_uids=1912581
NM_000759	CSF3	Colony stimulating factor 3 (granulocyte)	http://www.ncbi.nlm.nih.gov/entrez/query.fcgi?cmd=Retrieve&db=pubmed&dopt=Abstract&list_uids=1691438
NM_000064.	C3	Complement component 3	http://www.ncbi.nlm.nih.gov/entrez/query.fcgi?cmd=Retrieve&db=pubmed&dopt=Abstract&list_uids=1703437
NM_007293	C4A	Complement component 4A	http://www.ncbi.nlm.nih.gov/entrez/query.fcgi?cmd=Retrieve&db=pubmed&dopt=Abstract&list_uids=2550553
NM_000963	COX-2	Cycloxygenase 2	http://www.ncbi.nlm.nih.gov/entrez/query.fcgi?cmd=Retrieve&db=pubmed&dopt=Abstract&list_uids=7945196
NM_000799	EPO	Erythropoietin	http://www.ncbi.nlm.nih.gov/entrez/query.fcgi?cmd=Retrieve&db=pubmed&dopt=Abstract&list_uids=12223449
NM_000043	FAS	FAS (TNF receptor superfamily, member 6)	http://www.ncbi.nlm.nih.gov/entrez/query.fcgi?cmd=Retrieve&db=pubmed&dopt=Abstract&list_uids=10022897
NM_000639	FASL	Fas ligand (TNF superfamily, member 6)	http://www.ncbi.nlm.nih.gov/entrez/query.fcgi?cmd=Retrieve&db=pubmed&dopt=Abstract&list_uids=9873041
NM_002002.	FCER2	Fc fragment of IgE, low affinity II, receptor for CD23A	http://www.ncbi.nlm.nih.gov/entrez/query.fcgi?cmd=Retrieve&db=pubmed&dopt=Abstract&list_uids=9796920
NM_212482	FN1	Fibronectin 1	http://www.ncbi.nlm.nih.gov/entrez/query.fcgi?cmd=Retrieve&db=pubmed&dopt=Abstract&list_uids=11027516
AB006780	GAL3	Galectin 3 (Mac-2)	http://www.ncbi.nlm.nih.gov/entrez/query.fcgi?cmd=Retrieve&db=pubmed&dopt=Abstract&list_uids=8623933
NM_000402	G6PD	Glucose-6-phosphate dehydrogenase	http://www.ncbi.nlm.nih.gov/entrez/query.fcgi?cmd=Retrieve&db=pubmed&dopt=Abstract&list_uids=8356804
NM_000852.	GSTP1	Gluthathione S transferase pi	http://www.ncbi.nlm.nih.gov/entrez/query.fcgi?cmd=Retrieve&db=pubmed&dopt=Abstract&list_uids=8546677
NM_015675	GADD45b	Growth arrest and DNA damage inducible gene GADD45, Beta	http://www.ncbi.nlm.nih.gov/entrez/query.fcgi?cmd=Retrieve&db=pubmed&dopt=Abstract&list_uids=12162804
NM_004864.	GDF15	Growth differentiation factor 15	http://www.ncbi.nlm.nih.gov/entrez/query.fcgi?cmd=Retrieve&db=pubmed&dopt=Abstract&list_uids=15757899
X52020.	HSP53G	H.sapiens p53 gene	http://www.ncbi.nlm.nih.gov/entrez/query.fcgi?cmd=Retrieve&db=pubmed&dopt=Abstract&list_uids=8051093
NM_002133	HMOX1	Heme oxygenase (decycling) 1	http://www.ncbi.nlm.nih.gov/entrez/query.fcgi?cmd=Retrieve&db=pubmed&dopt=Abstract&list_uids=8016102
NM_000601	HGF	Hepatocyte growth factor	http://www.ncbi.nlm.nih.gov/entrez/query.fcgi?cmd=Retrieve&db=pubmed&dopt=Abstract&list_uids=11112425
M67454.	HUMFASANT	Human Fas antigen mRNA	http://www.ncbi.nlm.nih.gov/entrez/query.fcgi?cmd=Retrieve&db=pubmed&dopt=Abstract&list_uids=10022897
NM_001523	HAS1	Hyaluronan synthase 1	http://www.ncbi.nlm.nih.gov/entrez/query.fcgi?cmd=Retrieve&db=pubmed&dopt=Abstract&list_uids=9990294
NM_052815	IER3	Immediate early response 3	http://www.ncbi.nlm.nih.gov/entrez/query.fcgi?cmd=Retrieve&db=pubmed&dopt=Abstract&list_uids=9703517
J00228	IGHG1	Immunoglobulin heavy constant gamma 1	http://www.ncbi.nlm.nih.gov/entrez/query.fcgi?cmd=Retrieve&db=pubmed&dopt=Abstract&list_uids=10228008
X02485	IGKV5-2	Immunoglobulin kappa variable 5-2	http://www.ncbi.nlm.nih.gov/entrez/query.fcgi?cmd=Retrieve&db=pubmed&dopt=Abstract&list_uids=3091258
NM_020529	IkBa	Inhibitor of kappa light chain gene enhancer in B cell, alpha	http://www.ncbi.nlm.nih.gov/entrez/query.fcgi?cmd=Retrieve&db=pubmed&dopt=Abstract&list_uids=8262046
NM_000597	IGFBP2	Insulin like growth factor binding protein 2, 36kDa	http://www.ncbi.nlm.nih.gov/entrez/query.fcgi?cmd=Retrieve&db=pubmed&dopt=Abstract&list_uids=9990287
NM_002176	IFNB1	Interferon beta 1	http://www.ncbi.nlm.nih.gov/entrez/query.fcgi?cmd=Retrieve&db=pubmed&dopt=Abstract&list_uids=2542571
NM_002198.	IRF1	Interferon regulatory factor 1	http://www.ncbi.nlm.nih.gov/entrez/query.fcgi?cmd=Retrieve&db=pubmed&dopt=Abstract&list_uids=7507207
NM_002199	IRF2	Interferon regulatory factor 2	http://www.ncbi.nlm.nih.gov/entrez/query.fcgi?cmd=Retrieve&db=pubmed&dopt=Abstract&list_uids=7507207
NM_000619	IFNG	Interferon, gamma	http://www.ncbi.nlm.nih.gov/entrez/query.fcgi?cmd=Retrieve&db=pubmed&dopt=Abstract&list_uids=9374532
NM_000576	IL1b	Interleukin 1 beta	http://www.ncbi.nlm.nih.gov/entrez/query.fcgi?cmd=Retrieve&db=pubmed&dopt=Abstract&list_uids=8413223
NM_000577	IL-1RN	Interleukin 1 receptor antagonist	http://www.ncbi.nlm.nih.gov/entrez/query.fcgi?cmd=Retrieve&db=pubmed&dopt=Abstract&list_uids=7930581
NM_000641	IL11	Interleukin 11	http://www.ncbi.nlm.nih.gov/entrez/query.fcgi?cmd=Retrieve&db=pubmed&dopt=Abstract&list_uids=9191851
NM_000585	IL15	Interleukin 15	http://www.ncbi.nlm.nih.gov/entrez/query.fcgi?cmd=Retrieve&db=pubmed&dopt=Abstract&list_uids=9482906
NM_000586	IL2	Interleukin 2	http://www.ncbi.nlm.nih.gov/entrez/query.fcgi?cmd=Retrieve&db=pubmed&dopt=Abstract&list_uids=7623820
NM_000600	IL6	Interleukin 6	http://www.ncbi.nlm.nih.gov/entrez/query.fcgi?cmd=Retrieve&db=pubmed&dopt=Abstract&list_uids=2183031
NM_000590	IL9	Interleukin 9	http://www.ncbi.nlm.nih.gov/entrez/query.fcgi?cmd=Retrieve&db=pubmed&dopt=Abstract&list_uids=11254693
NM_000201.	ICAM1	Intracellular adhesion molecule 1	http://www.ncbi.nlm.nih.gov/entrez/query.fcgi?cmd=Retrieve&db=pubmed&dopt=Abstract&list_uids=7907090
NM_000422	KRT17	Keratin 17	http://www.ncbi.nlm.nih.gov/entrez/query.fcgi?cmd=Retrieve&db=pubmed&dopt=Abstract&list_uids=9495317
NM_000424	KRT5	Keratin 5	http://www.ncbi.nlm.nih.gov/entrez/query.fcgi?cmd=Retrieve&db=pubmed&dopt=Abstract&list_uids=9495317
NM_000899	KITLG	Kit ligand	http://www.ncbi.nlm.nih.gov/entrez/query.fcgi?cmd=Retrieve&db=pubmed&dopt=Abstract&list_uids=14563684
NM_002306	LGALS3	Lectin, galactoside binding soluble 3	http://www.ncbi.nlm.nih.gov/entrez/query.fcgi?cmd=Retrieve&db=pubmed&dopt=Abstract&list_uids=8623933
NM_002310	LIFR	Leukemia inhibitory factor receptor	http://www.ncbi.nlm.nih.gov/entrez/query.fcgi?cmd=Retrieve&db=pubmed&dopt=Abstract&list_uids=9346946
NM_000595	LTA	Lymphotoxin alpha	http://www.ncbi.nlm.nih.gov/entrez/query.fcgi?cmd=Retrieve&db=pubmed&dopt=Abstract&list_uids=9541585
NM_002341	LTB	Lymphotoxin beta	http://www.ncbi.nlm.nih.gov/entrez/query.fcgi?cmd=Retrieve&db=pubmed&dopt=Abstract&list_uids=8786306
NM_002342.	LTBR	Lymphotoxin beta receptor	http://www.ncbi.nlm.nih.gov/entrez/query.fcgi?cmd=Retrieve&db=pubmed&dopt=Abstract&list_uids=15034048
NM_002116	HLA-A	Major histocompatibilty complex, class I, A	http://www.ncbi.nlm.nih.gov/entrez/query.fcgi?cmd=Retrieve&db=pubmed&dopt=Abstract&list_uids=7963567
NM_005514	HLA-B	Major histocompatibilty complex, class I, B	http://www.ncbi.nlm.nih.gov/entrez/query.fcgi?cmd=Retrieve&db=pubmed&dopt=Abstract&list_uids=8289810
NM_002421	MMP1	Matrix metalloproteinase 1	http://www.ncbi.nlm.nih.gov/entrez/query.fcgi?cmd=Retrieve&db=pubmed&dopt=Abstract&list_uids=8621773
NM_004994	MMP9	Matrix metalloproteinase 9	http://www.ncbi.nlm.nih.gov/entrez/query.fcgi?cmd=Retrieve&db=pubmed&dopt=Abstract&list_uids=8844971
NM_000903	NQO1	NAD(P)H dehydrogenase, quinone 1	http://www.ncbi.nlm.nih.gov/entrez/query.fcgi?cmd=Retrieve&db=pubmed&dopt=Abstract&list_uids=7857313
NM_000909	NPY1R	Neuropeptide Y receptor Y1	http://www.ncbi.nlm.nih.gov/entrez/query.fcgi?cmd=Retrieve&db=pubmed&dopt=Abstract&list_uids=7592987
NM_000625	NOS2A	Nitric oxide synthase 2A	http://www.ncbi.nlm.nih.gov/entrez/query.fcgi?cmd=Retrieve&db=pubmed&dopt=Abstract&list_uids=9614127
NM_003998	NFkB1	Nuclear factor kappa B subunit 1	http://www.ncbi.nlm.nih.gov/entrez/query.fcgi?cmd=Retrieve&db=pubmed&dopt=Abstract&list_uids=1740105
NM_002543	OLR1	Oxidised low density lipoprotein (lectin like) receptor 1	http://www.ncbi.nlm.nih.gov/entrez/query.fcgi?cmd=Retrieve&db=pubmed&dopt=Abstract&list_uids=9614127
NM_000930	PLAT	Plasminogen activator, tissue	http://www.ncbi.nlm.nih.gov/entrez/query.fcgi?cmd=Retrieve&db=pubmed&dopt=Abstract&list_uids=15869598
NM_000952	PTAFR	Platlet activating factor receptor	http://www.ncbi.nlm.nih.gov/entrez/query.fcgi?cmd=Retrieve&db=pubmed&dopt=Abstract&list_uids=7802642
NM_002608	PDGFB	Platlet derived growth factor beta polypeptide	http://www.ncbi.nlm.nih.gov/entrez/query.fcgi?cmd=Retrieve&db=pubmed&dopt=Abstract&list_uids=7635955
NM_002247	KCNMA1	Potassium large conductance calcium activated channel, subfamily M, alpha member 1	http://www.ncbi.nlm.nih.gov/entrez/query.fcgi?cmd=Retrieve&db=pubmed&dopt=Abstract&list_uids=10023076
NM_006211	PENK	Proenkephalin	http://www.ncbi.nlm.nih.gov/entrez/query.fcgi?cmd=Retrieve&db=pubmed&dopt=Abstract&list_uids=1990263
NM_000450	SELE	Selectin E	http://www.ncbi.nlm.nih.gov/entrez/query.fcgi?cmd=Retrieve&db=pubmed&dopt=Abstract&list_uids=1710341
NM_003005.	SELP	Selectin P	http://www.ncbi.nlm.nih.gov/entrez/query.fcgi?cmd=Retrieve&db=pubmed&dopt=Abstract&list_uids=7559449
NM_000295.	SERPINA1	Serine (or cysteine) proteinase inhibitor, clade A (alpha-1 antiproteinase antitrypsin), member 1	http://www.ncbi.nlm.nih.gov/entrez/query.fcgi?cmd=Retrieve&db=pubmed&dopt=Abstract&list_uids=7493948
NM_000602	SERPINE1	Serine (or cysteine) proteinase inhibitor, clade E (nexin, plasminogen activator inhibitor type 1), member 1	http://www.ncbi.nlm.nih.gov/entrez/query.fcgi?cmd=Retrieve&db=pubmed&dopt=Abstract&list_uids=14963043
NM_000636	SOD2	Superoxide dismutase 2	http://www.ncbi.nlm.nih.gov/entrez/query.fcgi?cmd=Retrieve&db=pubmed&dopt=Abstract&list_uids=7476933
NM_003247	THBS2	Thrombospondin 2	http://www.ncbi.nlm.nih.gov/entrez/query.fcgi?cmd=Retrieve&db=pubmed&dopt=Abstract&list_uids=9249061
NM_004613	TGM2	Transglutaminase 2 (C polypeptide, protein-glutamine gamma glutamyltransferase)	http://www.ncbi.nlm.nih.gov/entrez/query.fcgi?cmd=Retrieve&db=pubmed&dopt=Abstract&list_uids=16273541
NM_000593	TAP1	Transporter 1, ATP-binding cassette, subfamily B (MDR/TAP)	http://www.ncbi.nlm.nih.gov/entrez/query.fcgi?cmd=Retrieve&db=pubmed&dopt=Abstract&list_uids=7699330
NM_006290	TNFAIP3	Tumour necrosis factor alpha induced protein 3	http://www.ncbi.nlm.nih.gov/entrez/query.fcgi?cmd=Retrieve&db=pubmed&dopt=Abstract&list_uids=1381359
NM_003810	TNFSF10	Tumour necrosis factor ligand superfamily, member 10	http://www.ncbi.nlm.nih.gov/entrez/query.fcgi?cmd=Retrieve&db=pubmed&dopt=Abstract&list_uids=11544302
NM_006573	TNFSF13B	Tumour necrosis factor ligand superfamily, member 13b	http://www.ncbi.nlm.nih.gov/entrez/query.fcgi?cmd=Retrieve&db=pubmed&dopt=Abstract&list_uids=16497967
NM_005118	TNFSF15	Tumour necrosis factor ligand superfamily, member 15	http://www.ncbi.nlm.nih.gov/entrez/query.fcgi?cmd=Retrieve&db=pubmed&dopt=Abstract&list_uids=15702971
NM_003326	TNFSF4	Tumour necrosis factor ligand superfamily, member 4	http://www.ncbi.nlm.nih.gov/entrez/query.fcgi?cmd=Retrieve&db=pubmed&dopt=Abstract&list_uids=10861060
NM_003842	TNFRSF10B	Tumour necrosis factor receptor superfamily, member 10B	http://www.ncbi.nlm.nih.gov/entrez/query.fcgi?cmd=Retrieve&db=pubmed&dopt=Abstract&list_uids=15964798
NM_001066	TNFRSF1B	Tumour necrosis factor receptor superfamily, member 1B	http://www.ncbi.nlm.nih.gov/entrez/query.fcgi?cmd=Retrieve&db=pubmed&dopt=Abstract&list_uids=8702885
NM_001250	TNFRSF5	Tumour necrosis factor receptor superfamily, member 5	http://www.ncbi.nlm.nih.gov/entrez/query.fcgi?cmd=Retrieve&db=pubmed&dopt=Abstract&list_uids=11751910
X67878	TNFSF5	Tumour necrosis factor superfamily, member 5	http://www.ncbi.nlm.nih.gov/entrez/query.fcgi?cmd=Retrieve&db=pubmed&dopt=Abstract&list_uids=11529914
NM_001561	TNFRSF9	Tumour necrosis factor receptor superfamily, member 9	http://www.ncbi.nlm.nih.gov/entrez/query.fcgi?cmd=Retrieve&db=pubmed&dopt=Abstract&list_uids=12706838
NM_000594	TNF-a	Tumour necrosis factor, alpha	http://www.ncbi.nlm.nih.gov/entrez/query.fcgi?cmd=Retrieve&db=pubmed&dopt=Abstract&list_uids=9211933
NM_000546	TP53	Tumour protein p53 (Li-Fraumeni syndrome)	http://www.ncbi.nlm.nih.gov/entrez/query.fcgi?cmd=Retrieve&db=pubmed&dopt=Abstract&list_uids=8051093
NM_181597	UPP1	Uridine phosphorylase 1	http://www.ncbi.nlm.nih.gov/entrez/query.fcgi?cmd=Retrieve&db=pubmed&dopt=Abstract&list_uids=16397116
NM_001078	VCAM1	Vascular cell adhesion molecule 1	http://www.ncbi.nlm.nih.gov/entrez/query.fcgi?cmd=Retrieve&db=pubmed&dopt=Abstract&list_uids=1379595
NM_005429	VEGFC	Vascular endothelial growth factor C	http://www.ncbi.nlm.nih.gov/entrez/query.fcgi?cmd=Retrieve&db=pubmed&dopt=Abstract&list_uids=9312130
NM_003380	VIM	Vimentin	http://www.ncbi.nlm.nih.gov/entrez/query.fcgi?cmd=Retrieve&db=pubmed&dopt=Abstract&list_uids=2293664
NM_005375	C-MYB	V-MYB avian myeloblastosis viral oncogene homolog	http://www.ncbi.nlm.nih.gov/entrez/query.fcgi?cmd=Retrieve&db=pubmed&dopt=Abstract&list_uids=9694711
NM_002908.	C-REL	V-REL avian reticuloendotheliosis viral oncogene homolog, Rel	http://www.ncbi.nlm.nih.gov/entrez/query.fcgi?cmd=Retrieve&db=pubmed&dopt=Abstract&list_uids=8666258
NM_024426	WT1	Wilms tumour 1	http://www.ncbi.nlm.nih.gov/entrez/query.fcgi?cmd=Retrieve&db=pubmed&dopt=Abstract&list_uids=9572484
NM_000379.	XDH	Xanthine dehydrogenase	http://www.ncbi.nlm.nih.gov/entrez/query.fcgi?cmd=Retrieve&db=pubmed&dopt=Abstract&list_uids=8661045

## Sheet: Pubmed link evi_other species
Genbank Accession HTML link	GENE SYMBOL	GENE NAME	HTML Pubmed link showing presence of kb site in species other than human and referenced in Pahl H., Oncogene (1999)
NM_000698.	ALOX5	Arachidonate 5-lipoxygenase	http://www.ncbi.nlm.nih.gov/entrez/query.fcgi?cmd=Retrieve&db=pubmed&dopt=Abstract&list_uids=1610345
NM_000927	ABCB1	ATP-binding cassette, subfamily B (MDR/TAP), member 1	http://www.ncbi.nlm.nih.gov/entrez/query.fcgi?cmd=Retrieve&db=pubmed&dopt=Abstract&list_uids=9182539
NM_004048	B2M	Beta-2 microglobulin	http://www.ncbi.nlm.nih.gov/entrez/query.fcgi?cmd=Retrieve&db=pubmed&dopt=Abstract&list_uids=2555174
NM_004355	CD74	CD74 antigen	http://www.ncbi.nlm.nih.gov/entrez/query.fcgi?cmd=Retrieve&db=pubmed&dopt=Abstract&list_uids=2115119
NM_001565.	CXCL10	Chemokine, CXC motif, ligand 10	http://www.ncbi.nlm.nih.gov/entrez/query.fcgi?cmd=Retrieve&db=pubmed&dopt=Abstract&list_uids=8454640
NM_001002029	C4B	Complement component 4B	http://www.ncbi.nlm.nih.gov/entrez/query.fcgi?cmd=Retrieve&db=pubmed&dopt=Abstract&list_uids=1400358
NM_001760	CCND3	Cyclin D3	http://www.ncbi.nlm.nih.gov/entrez/query.fcgi?cmd=Retrieve&db=pubmed&dopt=Abstract&list_uids=8661116
NM_000639	FASL	Fas ligand (TNF superfamily, member 6)	http://www.ncbi.nlm.nih.gov/entrez/query.fcgi?cmd=Retrieve&db=pubmed&dopt=Abstract&list_uids=9759866
NM_002032	FTH1	Ferritin, heavy polypeptide 1	http://www.ncbi.nlm.nih.gov/entrez/query.fcgi?cmd=Retrieve&db=pubmed&dopt=Abstract&list_uids=7797515
NM_000817	GAD1	Glutamate decarboxylase 1 (brain 67KDa)	http://www.ncbi.nlm.nih.gov/entrez/query.fcgi?cmd=Retrieve&db=pubmed&dopt=Abstract&list_uids=8985122
NM_004965	HMGN1	High mobility group nucleosome binding domain 1	http://www.ncbi.nlm.nih.gov/entrez/query.fcgi?cmd=Retrieve&db=pubmed&dopt=Abstract&list_uids=8700510
NM_032737	LAMIN B2	Human Lamin B2 mRNA	http://www.ncbi.nlm.nih.gov/entrez/query.fcgi?cmd=Retrieve&db=pubmed&dopt=Abstract&list_uids=7864166
X02544.	HSA1GLYC	Human mRNA for alpha1-acid glycoprotein	http://www.ncbi.nlm.nih.gov/entrez/query.fcgi?cmd=Retrieve&db=pubmed&dopt=Abstract&list_uids=9920738
J00228	IGHG1	Immunoglobulin heavy constant gamma 1	http://www.ncbi.nlm.nih.gov/entrez/query.fcgi?cmd=Retrieve&db=pubmed&dopt=Abstract&list_uids=8756615
NM_020529	IkBa	Inhibitor of kappa light chain gene enhancer in B cell, alpha	http://www.ncbi.nlm.nih.gov/entrez/query.fcgi?cmd=Retrieve&db=pubmed&dopt=Abstract&list_uids=8334993
NM_057088	KRT3	Keratin 3	http://www.ncbi.nlm.nih.gov/entrez/query.fcgi?cmd=Retrieve&db=pubmed&dopt=Abstract&list_uids=7525574
NM_002292	LAMB2	Laminin, beta 2 (laminin S)	http://www.ncbi.nlm.nih.gov/entrez/query.fcgi?cmd=Retrieve&db=pubmed&dopt=Abstract&list_uids=7864166
NM_002421	MMP1	Matrix metalloproteinase 1	http://www.ncbi.nlm.nih.gov/entrez/query.fcgi?cmd=Retrieve&db=pubmed&dopt=Abstract&list_uids=9811054
NM_000909	NPY1R	Neuropeptide Y receptor Y1	http://www.ncbi.nlm.nih.gov/entrez/query.fcgi?cmd=Retrieve&db=pubmed&dopt=Abstract&list_uids=9016343
NM_002543	OLR1	Oxidised low density lipoprotein (lectin like) receptor 1	http://www.ncbi.nlm.nih.gov/entrez/query.fcgi?cmd=Retrieve&db=pubmed&dopt=Abstract&list_uids=9837956
X69699.	PAX8	Paired box gene 8	http://www.ncbi.nlm.nih.gov/entrez/query.fcgi?cmd=Retrieve&db=pubmed&dopt=Abstract&list_uids=9205117
NM_002160	TNC	Tenascin C	http://www.ncbi.nlm.nih.gov/entrez/query.fcgi?cmd=Retrieve&db=pubmed&dopt=Abstract&list_uids=9154819
NM_004613	TGM2	Transglutaminase 2 (C polypeptide, protein-glutamine gamma glutamyltransferase)	http://www.ncbi.nlm.nih.gov/entrez/query.fcgi?cmd=Retrieve&db=pubmed&dopt=Abstract&list_uids=9124352
NM_000594	TNF-a	Tumour necrosis factor, alpha	http://www.ncbi.nlm.nih.gov/entrez/query.fcgi?cmd=Retrieve&db=pubmed&dopt=Abstract&list_uids=2104921
NM_003358	UCGC	UDP glucose ceramide glucosyltransferase	http://www.ncbi.nlm.nih.gov/entrez/query.fcgi?cmd=Retrieve&db=pubmed&dopt=Abstract&list_uids=9623774
NM_005375	C-MYB	V-MYB avian myeloblastosis viral oncogene homolog	http://www.ncbi.nlm.nih.gov/entrez/query.fcgi?cmd=Retrieve&db=pubmed&dopt=Abstract&list_uids=7706314
NM_002908.	C-REL	V-REL avian reticuloendotheliosis viral oncogene homolog, Rel	http://www.ncbi.nlm.nih.gov/entrez/query.fcgi?cmd=Retrieve&db=pubmed&dopt=Abstract&list_uids=2284104
