# Supplementary material for: Transcriptional profiling of the LPS induced NF-κB response in macrophages
Source: BMC Immunol. 2007 Jan 12;8:1. doi: 10.1186/1471-2172-8-1 (PMC1781469; doi:10.1186/1471-2172-8-1)
Supplement: Additional File 2 — Microarray data. The hybridization (expression) data for each gene included on the microarray. [file 1471-2172-8-1-S2.xls]

## Sheet: Sheet1
	Indicates did not pass SNR<3 in all experiments		Note: Experiments A and B correspond to Dye Swap Hybridisations
			01 corresponds1hr LPS time point and 04 is 4hr LPS time point
				Significantly upregulated i.e: Mean log2 > 1
				Significantly downregulated i.e: Mean log2 < -1
Genbank Accession HTML link	GENE SYMBOL	GENE NAME	01A_LPS1h	01B_LPS1h	03A_LPS1h	03B_LPS1h	Mean	SEM	Std.dev.	t_val	t_P	df	02A_LPS4h	02B_LPS4h	04A_LPS4h	04B_LPS4h	Mean	SEM	Std.dev.	t_val	t_P	df
NM_001359.	DECR1	2,4-Dienoyl-CoA reductase, mitochondrial	-0.857629	-0.0619979	-0.523981	-0.291552	-0.43379	0.169861	0.339723	2.55379	0.083666	3	-0.117277	-0.365704	-0.565047	-0.123479	-0.292877	0.107591	0.215183	2.72212	0.0724197	3
NM_001100.	ACTA1	Actin, alpha 1, skeletal muscle	-0.233657	-1.62998	1.34334	-0.989984	-0.37757	0.64069	1.28138	0.589318	0.597085	3	-1.12842	-0.55726	-0.298551	0.837211	-0.286756	0.412817	0.825634	0.694632	0.537249	3
NM_001613.	ACTA2	Actin, alpha, smooth muscle, aorta	NaN	NaN	NaN	NaN	NaN	NaN	NaN	NaN	NaN	NaN	NaN	NaN	NaN	NaN	NaN	NaN	NaN	NaN	NaN	NaN
NM_000674.	ADORA1	Adenosine A1 receptor	1.09659	1.08844	2.01291	0.638275	1.20905	0.288555	0.577109	4.19003	0.0247875	3	0.583823	0.223067	0.955273	0.44322	0.551346	0.15375	0.307501	3.58598	0.0371287	3
NM_004037.	AMPD2	Adenosine monophosphate deaminase 2	-0.311362	-0.179881	-0.153828	-0.171728	-0.2042	0.0361326	0.0722652	5.6514	0.0109672	3	-0.357127	-0.459115	-0.309055	-0.603354	-0.432163	0.0650761	0.130152	6.64088	0.00695715	3
NM_001667.	ARL2	ADP ribosylation factor like 2	-0.686248	-0.288688	-0.377428	-0.174429	-0.381698	0.109689	0.219378	3.47982	0.0400603	3	-0.874501	-0.551162	-1.01335	-0.134662	-0.64342	0.195277	0.390553	3.29492	0.0459082	3
NM_001136	AGER	Advanced glycosylation end product specific receptor	NaN	-0.121153	-0.53212	-0.576561	-0.409945	0.144965	0.251086	2.82789	0.105607	2	-1.14867	0.281735	0.36515	-0.122293	-0.15602	0.34758	0.69516	0.448875	0.683965	3
NM_001818.	AKRIC4	Aldo-keto reductase family 1, member C4	NaN	NaN	NaN	NaN	NaN	NaN	NaN	NaN	NaN	NaN	NaN	NaN	NaN	NaN	NaN	NaN	NaN	NaN	NaN	NaN
NM_000489	ATRX	Alpha thalassemia/mental retardation syndrome X-linked (RAD54 homolog, S.cerevisiae)	-0.551736	-0.30062	-0.153724	-0.0738384	-0.26998	0.105005	0.21001	2.57112	0.0824131	3	0.0591573	-0.372391	-0.307078	-0.0469072	-0.166805	0.103028	0.206055	1.61903	0.203877	3
NM_000484	APP	Amyloid beta (A4) precursor protein	NaN	0.427663	-0.615797	-0.208768	-0.132301	0.303638	0.525916	0.435718	0.705559	2	0.0544658	0.110703	0.108769	0.265496	0.134858	0.0454545	0.0909089	2.96689	0.0592155	3
NM_000029	AGT	Angiotensinogen	-0.901165	-0.675378	-0.137693	-0.231675	-0.486478	0.181251	0.362503	2.684	0.0747944	3	-0.608332	-0.820166	-0.874799	-0.382207	-0.671376	0.112217	0.224435	5.98282	0.00934785	3
NM_014391	ANKRD1	Ankyrin repeat domain 1	NaN	0.19896	-1.05096	-0.673876	-0.508626	0.370161	0.641137	1.37407	0.303146	2	NaN	0.399225	0.701142	-0.553482	0.182295	0.378072	0.654839	0.482171	0.677295	2
NM_004306	ANXA13	Annexin A13	NaN	-0.18903	-0.83629	-0.187797	-0.404372	0.215959	0.374052	1.87245	0.202025	2	-0.283425	-0.182771	-0.409003	-0.0422665	-0.229366	0.0776579	0.155316	2.95355	0.0598535	3
NM_145699	APOBEC3A	Apolipoprotein B mRNA editing enzyme, catalytic polypeptide like 3A	NaN	NaN	NaN	NaN	NaN	NaN	NaN	NaN	NaN	NaN	NaN	NaN	NaN	NaN	NaN	NaN	NaN	NaN	NaN	NaN
NM_000483.	APOC2	Apolipoprotein C II	-0.849753	-0.420921	-0.261128	-0.0481216	-0.394981	0.169735	0.33947	2.32705	0.102423	3	-0.449812	-0.835412	-0.724682	-0.580127	-0.647508	0.084107	0.168214	7.69862	0.00455472	3
U75285	AIP4	Apoptosis inhibitor 4 (survivin)	-0.668451	-0.649964	-0.332426	-0.296937	-0.486944	0.099791	0.199582	4.87964	0.0164533	3	-0.919538	-1.26662	-1.21653	-1.02543	-1.10703	0.081277	0.162554	13.6205	0.000856113	3
U75285	AIP4	Apoptosis inhibitor 4 (survivin)	NaN	-0.319759	-0.368961	NaN	-0.34436	0.024601	0.0347911	13.9978	0.0454028	1	0.0234301	-0.0948738	-0.175579	-0.169459	-0.10412	0.0463052	0.0926104	2.24857	0.110084	3
AF013263.	APAF1	Apoptotic protease activating factor	-1.22739	-0.303616	-0.472607	0.0431021	-0.490128	0.268171	0.536342	1.82767	0.165052	3	-0.667226	-1.33949	-0.717171	-0.714505	-0.859599	0.160376	0.320752	5.35991	0.0127083	3
NM_000697	ALOX12	Arachidonate 12-lipoxygenase	NaN	NaN	NaN	NaN	NaN	NaN	NaN	NaN	NaN	NaN	NaN	NaN	NaN	NaN	NaN	NaN	NaN	NaN	NaN	NaN
NM_000698.	ALOX5	Arachidonate 5-lipoxygenase	NaN	-0.480187	-0.340023	-0.421395	-0.413868	0.0406362	0.070384	10.1847	0.00950335	2	-0.273776	-0.294286	-0.192308	-0.131184	-0.222888	0.0376741	0.0753482	5.91622	0.00964672	3
NM_003976.	ARTN	Artemin	-0.534497	-0.282099	-0.0394581	0.0213668	-0.208672	0.126854	0.253709	1.64497	0.198526	3	-0.400638	-0.86551	-0.774755	-0.500597	-0.635375	0.110172	0.220345	5.76709	0.0103629	3
NM_000927	ABCB1	ATP-binding cassette, subfamily B (MDR/TAP), member 1	-0.335997	-0.238411	-0.360352	-0.102111	-0.259218	0.0586221	0.117244	4.42184	0.0214766	3	-0.0906741	-0.0674917	-0.169909	0.0173055	-0.0776923	0.0385152	0.0770305	2.01718	0.137028	3
NM_004217.	AURK1B	Aurora kinase B	NaN	NaN	NaN	NaN	NaN	NaN	NaN	NaN	NaN	NaN	NaN	NaN	NaN	NaN	NaN	NaN	NaN	NaN	NaN	NaN
NM_001699.	AXL	AXL receptor tyrosine kinase	-0.282527	-0.374858	-0.332245	-0.550866	-0.385124	0.0583795	0.116759	6.5969	0.00708994	3	-0.239143	-0.317662	-0.171375	-0.426568	-0.288687	0.0548235	0.109647	5.26575	0.0133473	3
NM_015341	BRRN1	Barren Homolog (Drosophila)	-0.404935	-0.708545	-0.363586	-0.956046	-0.608278	0.13911	0.27822	4.37264	0.0221291	3	-0.746095	-0.802275	-0.797491	-1.03863	-0.846122	0.065416	0.130832	12.9345	0.000997599	3
NM_006763	BTG2	B-cell translocation gene 2	1.67637	1.27604	2.41426	2.72359	2.02256	0.331915	0.66383	6.09362	0.00887693	3	-0.0408613	-0.631397	0.158126	0.110737	-0.100849	0.181869	0.363738	0.554514	0.617886	3
NM_016077	BIT1	Bcl2 inhibitor of transcription	-0.734213	-0.477528	-0.293263	-0.846846	-0.587962	0.124984	0.249969	4.70428	0.0181759	3	-0.162601	-0.384322	-0.317836	-0.110959	-0.243929	0.0642053	0.128411	3.79921	0.0320218	3
NM_138578	BCL2L1	BCL2 like 1 (Bcl-xl)	-1.55185	0.250426	-0.398546	-0.0769533	-0.444231	0.392253	0.784505	1.13251	0.339752	3	0.369264	0.739338	0.564492	0.551842	0.556234	0.0755935	0.151187	7.35822	0.00518805	3
NM_004048	B2M	Beta-2 microglobulin	-0.808598	-0.447269	-0.72938	-1.0581	-0.760837	0.125818	0.251636	6.04713	0.00907063	3	-0.437138	-0.785069	-0.345881	-0.468983	-0.509268	0.095563	0.191126	5.32913	0.0129127	3
NM_001710.	BF	B-factor, properdin	-0.608159	-0.257194	-0.25626	-0.474989	-0.399151	0.0866051	0.17321	4.60886	0.0192124	3	-0.512641	-0.148118	-0.298754	-0.0963506	-0.263966	0.0933476	0.186695	2.82778	0.0663112	3
NM_001202.	BMP4	Bone morphogenetic protein 4	-0.445731	0.0572568	NaN	-0.223753	-0.204076	0.145533	0.252071	1.40226	0.2959	2	-0.270032	0.0249129	-0.107572	0.118738	-0.0584885	0.084422	0.168844	0.692812	0.538243	3
NM_000710	BDKRB1	Bradikinin receptor B1	-0.284462	-0.409843	-0.938465	-1.1259	-0.689667	0.203038	0.406075	3.39675	0.042563	3	-0.0260094	-0.344966	0.179815	-1.08979	-0.320237	0.278304	0.556609	1.15067	0.333264	3
NM_001211.	BUB1b	Budding uninhibited by benzimidazoles 1, S. Cerevisiae homolog of Beta	-1.05933	-0.855177	-0.234045	-0.65383	-0.700596	0.176173	0.352347	3.97674	0.0284389	3	-1.59098	-1.25343	-0.8353	-1.29518	-1.24372	0.155493	0.310985	7.99858	0.00407867	3
NM_001716.	BLR1	Burkitts lymphoma receptor 1	NaN	NaN	NaN	NaN	NaN	NaN	NaN	NaN	NaN	NaN	NaN	NaN	NaN	NaN	NaN	NaN	NaN	NaN	NaN	NaN
NM_004364.	CEBPA	CAAT/enhaner binding protein (C/EBP)	-2.0889	-1.75204	-0.59282	-0.85846	-1.32306	0.355861	0.711722	3.7179	0.0338561	3	-0.995617	-1.57404	-1.04506	-0.430591	-1.01133	0.233682	0.467364	4.3278	0.0227465	3
NM_001807.	CEL	Carboxyl ester lipase	-0.256381	-0.777482	-0.00706787	-0.684876	-0.431451	0.181363	0.362727	2.37893	0.0977118	3	-0.502211	-1.0076	-0.735087	-0.689946	-0.733711	0.104293	0.208587	7.03508	0.00590124	3
NM_147780	CTSB	Cathepsin B	-0.776052	-0.588047	-0.29807	-0.381308	-0.510869	0.107373	0.214746	4.75788	0.0176255	3	-0.593388	-0.879193	-0.752067	-0.624503	-0.712288	0.0653726	0.130745	10.8958	0.00165454	3
NM_001781.	CD69	CD69 antigen	-0.621561	-0.209443	-0.435884	0.119583	-0.286826	0.159536	0.319073	1.79787	0.170042	3	-0.182609	0.0176537	-0.330196	-0.099264	-0.148604	0.0731483	0.146297	2.03154	0.135143	3
NM_004355	CD74	CD74 antigen	NaN	0.183465	-0.683905	NaN	-0.25022	0.433685	0.613323	0.576963	0.666851	1	-0.0595946	-0.246618	-0.123039	-0.162256	-0.147877	0.039123	0.078246	3.77979	0.032448	3
NM_005191	CD80	CD80 antigen	-0.593082	-0.418685	-0.640908	-0.442775	-0.523862	0.05487	0.10974	9.54734	0.00243743	3	0.126239	-0.0466046	0.299589	0.333141	0.178091	0.0875495	0.175099	2.03417	0.134801	3
NM_001826	CKS1B	CDC28 protein kinase 1B	-0.611792	-0.535705	-0.349348	-0.2667	-0.440886	0.0800622	0.160124	5.50679	0.011789	3	-1.07373	-1.06441	-1.19006	-1.42914	-1.18934	0.084889	0.169778	14.0105	0.000787414	3
NM_001786.	CDC2	Cell division cycle 2, G1 to S and G2 to M	-0.206071	-0.275832	0.0176708	0.0180257	-0.111552	0.076054	0.152108	1.46674	0.238721	3	-0.661067	-0.768206	-0.899837	-0.612556	-0.735417	0.0637258	0.127452	11.5403	0.00139701	3
NM_003504	CDC45L	Cell division cycle 45, S. Cerevisiae, homolog-like	-0.174942	-0.608318	0.274884	-0.33407	-0.210612	0.18493	0.36986	1.13887	0.337466	3	-0.787332	-1.04749	-0.795186	-0.678205	-0.827054	0.0781788	0.156358	10.579	0.00180443	3
NM_001165	cIAP2	Cellular inhibitor of apoptosis 2	-0.323477	-0.215694	-0.121659	-0.0618721	-0.180676	0.0571663	0.114333	3.16053	0.0508504	3	1.49022	1.45864	0.83464	0.820193	1.15092	0.186911	0.373823	6.15759	0.0086192	3
NM_001809	CENPA	Centromere protein A, 17kDa	-0.259941	-0.250359	-0.721092	-0.701564	-0.483239	0.131762	0.263524	3.66751	0.0350608	3	-0.195218	-0.308451	-0.263363	-0.699093	-0.366531	0.11327	0.226541	3.2359	0.0480003	3
NM_001296.	CCBP2	Chemokine binding protein 2	NaN	0.114246	0.0604985	-0.335172	-0.0534757	0.1417	0.245432	0.377386	0.74217	2	-0.189166	0.298694	-0.0128235	0.026479	0.0307957	0.10086	0.201721	0.30533	0.780074	3
NM_002995.	XCL1	Chemokine, C motif, ligand 1	-0.533769	0.031196	-0.2312	-0.278352	-0.253031	0.115728	0.231457	2.18642	0.116644	3	0.173922	-0.207297	-0.0106356	0.158915	0.0287261	0.08911	0.17822	0.322366	0.768334	3
NM_003965.	CCRL2	Chemokine, CC motf, receptor like 2	-0.511135	-0.322534	-0.211572	-0.0607738	-0.276504	0.0948359	0.189672	2.9156	0.0617156	3	-0.618476	-0.707997	-0.80031	-0.462416	-0.6473	0.0719425	0.143885	8.99745	0.0028982	3
NM_002981.	CCL1	Chemokine, CC motif, ligand 1	-0.59237	0.0432556	-0.192306	-0.098347	-0.209942	0.136359	0.272718	1.53963	0.221284	3	-0.306622	-0.353973	-0.303884	-0.109988	-0.268617	0.0541118	0.108224	4.96411	0.0156992	3
NM_002986.	CCL11	Chemokine, CC motif, ligand 11	NaN	NaN	NaN	NaN	NaN	NaN	NaN	NaN	NaN	NaN	NaN	NaN	NaN	NaN	NaN	NaN	NaN	NaN	NaN	NaN
NM_005408	CCL13	Chemokine, CC motif, ligand 13	2.41168	1.72365	2.31596	0.723566	1.79371	0.387809	0.775617	4.62526	0.0190289	3	1.09252	0.462622	0.795175	0.792158	0.785619	0.128663	0.257327	6.10601	0.00882625	3
Z49270	CCL14	Chemokine, CC motif, ligand 14	0.477124	1.01876	0.697563	-0.251505	0.485486	0.269658	0.539315	1.80038	0.169616	3	-0.046532	0.551603	-0.435257	NaN	0.0232711	0.287012	0.497119	0.0810805	0.942761	2
NM_032964	CCL15	Chemokine, CC motif, ligand 15	3.0142	3.49796	2.8027	2.56228	2.96928	0.19894	0.397881	14.9255	0.000652694	3	0.571733	0.530793	NaN	NaN	0.551263	0.0204702	0.0289492	26.93	0.0236289	1
NM_004590.	CCL16	Chemokine, CC motif, ligand 16	NaN	NaN	NaN	NaN	NaN	NaN	NaN	NaN	NaN	NaN	NaN	NaN	NaN	NaN	NaN	NaN	NaN	NaN	NaN	NaN
NM_002987	CCL17	Chemokine, CC motif, ligand 17	NaN	-0.301406	1.24526	-0.106113	0.279246	0.486285	0.84227	0.574244	0.62378	2	0.529001	1.77325	0.579575	0.626067	0.876974	0.299417	0.598833	2.92894	0.0610528	3
NM_002988.	CCL18	Chemokine, CC motif, ligand 18	4.24228	4.53149	4.81137	4.73275	4.57947	0.12691	0.253821	36.0843	4.68076e-05	3	1.66843	1.646	1.76875	1.7518	1.70875	0.0302989	0.0605977	56.3964	1.22808e-05	3
NM_006274.	CCL19	Chemokine, CC motif, ligand 19	NaN	0.323156	-0.795453	-0.545717	-0.339338	0.339001	0.587167	1.00099	0.422267	2	0.605311	1.6327	1.31448	1.32394	1.21911	0.21754	0.435081	5.60404	0.0112278	3
NM_002982.	CCL2	Chemokine, CC motif, ligand 2	0.70992	1.39181	0.658002	0.155434	0.728792	0.25392	0.507839	2.87017	0.0640416	3	NaN	1.11487	0.822395	0.637942	0.858402	0.138849	0.240494	6.18227	0.02518	2
NM_002982.	CCL2	Chemokine, CC motif, ligand 2	-0.0847785	-0.372609	0.0535354	0.362702	-0.0102875	0.152758	0.305516	0.0673453	0.950544	3	0.32621	-1.06292	0.133531	-1.23297	-0.459037	0.401185	0.802371	1.1442	0.335561	3
NM_002989	CCL21	Chemokine, CC motif, ligand 21	-0.151627	0.113938	-0.251741	0.157743	-0.0329218	0.0999555	0.199911	0.329365	0.763535	3	-0.465812	-0.422395	-0.498172	-0.216278	-0.400664	0.0633919	0.126784	6.32043	0.00800598	3
NM_002990	CCL22	Chemokine, CC motif, ligand 22	-0.601039	-0.415754	-0.119546	-0.410739	-0.38677	0.0994713	0.198943	3.88825	0.0301565	3	3.87242	3.87333	4.10889	4.22955	4.02105	0.0890224	0.178045	45.169	2.38883e-05	3
NM_005064.	CCL23	Chemokine, CC motif, ligand 23	0.121357	1.76337	0.202128	0.727835	0.703673	0.377954	0.755908	1.8618	0.159545	3	-0.419832	-0.204916	-0.551805	-0.520897	-0.424362	0.0783889	0.156778	5.41355	0.0123621	3
NM_002991.	CCL24	Chemokine, CC motif, ligand 24	1.67873	1.75006	1.40687	1.30639	1.53551	0.106297	0.212594	14.4455	0.000719172	3	2.06445	2.48057	2.01733	2.04775	2.15253	0.109784	0.219567	19.607	0.000289859	3
NM_005624.	CCL25	Chemokine, CC motif, ligand 25	-0.4127	0.192338	-0.656591	-0.932898	-0.452463	0.239763	0.479526	1.88712	0.155596	3	-0.231434	0.0904527	0.151095	-0.530785	-0.130168	0.157726	0.315453	0.825277	0.469717	3
NM_006072.	CCL26	Chemokine, CC motif, ligand 26	NaN	0.085697	-0.112321	-0.0571996	-0.0279411	0.0590051	0.1022	0.473538	0.682485	2	-0.101771	0.207525	-0.16833	0.245835	0.0458149	0.105593	0.211185	0.433883	0.693682	3
NM_006664.	CCL27	Chemokine, CC motif, ligand 27	NaN	NaN	NaN	NaN	NaN	NaN	NaN	NaN	NaN	NaN	NaN	NaN	NaN	NaN	NaN	NaN	NaN	NaN	NaN	NaN
NM_019846.	CCL28	Chemokine, CC motif, ligand 28	-0.73743	-0.291344	-0.0924957	-0.345518	-0.366697	0.135017	0.270035	2.71593	0.0727991	3	-0.278502	-0.134654	-0.185833	0.192038	-0.101738	0.10235	0.204699	0.994022	0.393481	3
NM_002983	CCL3	Chemokine, CC motif, ligand 3	5.54584	5.85711	5.84131	5.73113	5.74385	0.0717029	0.143406	80.1062	4.28774e-06	3	2.43838	1.9743	2.14542	2.24324	2.20033	0.0968755	0.193751	22.713	0.000186906	3
NM_021006.	CCL3L1	Chemokine, CC motif, ligand 3-like protein 1	5.83702	5.80943	5.93177	5.25422	5.70811	0.153549	0.307097	37.1746	4.28155e-05	3	2.71267	2.16438	2.8885	2.75287	2.62961	0.159571	0.319142	16.4792	0.000486332	3
NM_002984	CCL4	Chemokine, CC motif, ligand 4	3.88964	4.4558	4.83886	5.89006	4.76859	0.421607	0.843214	11.3105	0.0014823	3	3.30036	3.01842	3.50982	3.76936	3.39949	0.15917	0.31834	21.3576	0.000224592	3
NM_002985	CCL5	Chemokine, CC motif, ligand 5	-0.309459	-0.60031	-0.0311752	-0.32796	-0.317226	0.116239	0.232477	2.72909	0.0719958	3	-0.1042	-0.744575	-0.435578	-0.515964	-0.45008	0.132574	0.265149	3.39492	0.0426202	3
NM_006273.	CCL7	Chemokine, CC motif, ligand 7	0.106038	0.999186	0.124099	2.78134	1.00267	0.628458	1.25692	1.59544	0.208884	3	0.207459	0.400265	0.351083	0.465554	0.35609	0.0548103	0.109621	6.49678	0.00740495	3
NM_005623.	CCL8	Chemokine, CC motif, ligand 8	2.20535	1.07145	2.2225	1.93789	1.8593	0.270578	0.541155	6.87159	0.00631162	3	0.520809	0.0650987	0.00739283	0.326613	0.229979	0.119251	0.238503	1.92852	0.149383	3
U28934.	CCR2	Chemokine, CC motif, receptor 2	-0.746108	-0.857064	-0.323955	-0.178566	-0.526423	0.163193	0.326386	3.22578	0.048371	3	-1.2421	-1.56972	-1.29052	-1.20279	-1.32628	0.0831065	0.166213	15.9588	0.000535013	3
NM_004367.	CCR6	Chemokine, CC motif, receptor 6	NaN	-0.0407935	-0.228235	-0.156654	-0.141894	0.0546106	0.0945884	2.59829	0.121674	2	0.470247	0.0881045	-0.0627235	0.414229	0.227464	0.128275	0.25655	1.77325	0.174296	3
NM_001838.	CCR7	Chemokine, CC motif, receptor 7	NaN	-0.528594	-0.830522	NaN	-0.679558	0.150964	0.213495	4.50146	0.139165	1	1.90426	1.07222	1.5154	0.39476	1.22166	0.323821	0.647643	3.77264	0.032607	3
NM_016557.	CCRL1	Chemokine, CC motif, receptor like 1	-2.61945	0.403194	-0.672632	-0.379535	-0.817105	0.642255	1.28451	1.27224	0.292946	3	-0.214183	0.115076	0.0757328	-0.578257	-0.150408	0.160401	0.320803	0.937698	0.417575	3
NM_002996	CX3CL1	Chemokine, CX3, motif, ligand 1	-0.567049	-0.422333	-0.467826	-0.0716387	-0.382212	0.107842	0.215685	3.54417	0.0382496	3	-0.230948	-0.262211	-0.326045	-0.211697	-0.257725	0.0250389	0.0500777	10.293	0.0019556	3
NM_001511.	CXCL1	Chemokine, CXC motif, ligand 1	0.894022	0.564878	1.87331	1.75492	1.27178	0.321154	0.642308	3.96004	0.0287532	3	1.16615	0.620713	0.939842	0.895543	0.905563	0.111923	0.223847	8.09092	0.00394544	3
NM_001565.	CXCL10	Chemokine, CXC motif, ligand 10	2.21322	1.30308	1.11281	1.85464	1.62094	0.252427	0.504854	6.42141	0.00765429	3	1.5054	1.85296	2.66365	NaN	2.00734	0.343153	0.594359	5.84969	0.028002	2
NM_005409	CXCL11	Chemokine, CXC motif, ligand 11	-0.415999	-0.470363	-0.515106	-0.223845	-0.406328	0.0641136	0.128227	6.33763	0.00794462	3	0.329058	-0.180368	0.112859	0.137143	0.0996732	0.105126	0.210252	0.948128	0.413012	3
NM_006419	CXCL13	Chemokine, CXC motif, ligand 13	-0.531094	-0.294421	-0.174724	-0.0499249	-0.262541	0.102492	0.204983	2.56159	0.0830993	3	1.95698	1.02037	1.04443	0.747843	1.1924	0.263583	0.527166	4.52383	0.0202014	3
NM_022059.	CXCL16	Chemokine, CXC motif, ligand 16	-0.421169	-0.300089	-0.28383	-0.339958	-0.336261	0.03066	0.06132	10.9674	0.00162296	3	-0.188556	-0.377629	-0.299205	-0.159335	-0.256181	0.0504586	0.100917	5.07705	0.0147597	3
NM_002089	CXCL2	Chemokine, CXC motif, ligand 2	2.85233	3.97697	3.64622	5.19975	3.91882	0.487842	0.975685	8.03296	0.00402838	3	3.36247	2.80323	2.34524	2.76173	2.81817	0.208832	0.417664	13.4949	0.00087992	3
NM_002994	CXCL5	Chemokine, CXC motif, ligand 5	-0.63794	-0.16165	-0.135434	-0.663069	-0.399523	0.145094	0.290187	2.75356	0.0705317	3	1.61291	2.05258	0.588587	0.436983	1.17276	0.392687	0.785373	2.98651	0.0582928	3
NM_002993.	CXCL6	Chemokine, CXC motif, ligand 6	NaN	NaN	NaN	NaN	NaN	NaN	NaN	NaN	NaN	NaN	NaN	NaN	NaN	NaN	NaN	NaN	NaN	NaN	NaN
NM_000584	CXCL8	Chemokine, CXC motif, ligand 8	-0.373438	0.109165	0.0213389	0.418265	0.0438325	0.242714	0.326133	0.268801	0.805508	3	0.868121	1.34799	1.40165	1.2969	1.22866	0.243882	0.244137	10.0654	0.00208815	3
NM_001504.	CXCR-3	Chemokine, CXC motif, receptor 3	NaN	0.695274	-0.429875	-0.806924	-0.180508	0.451216	0.781529	0.400048	0.727804	2	NaN	NaN	0.378473	-0.991963	-0.306745	0.685218	0.969044	0.447661	0.732042	1
NM_003467	CXCR4	Chemokine, CXC motif, receptor 4	-0.841079	-0.723985	-0.171021	-0.031617	-0.441926	0.20013	0.40026	2.20819	0.114294	3	-1.45187	-1.83727	-1.36937	-1.31505	-1.49339	0.118026	0.236053	12.653	0.00106465	3
NM_005441.	CHAF1B	Chromatin assembly factor 1, subunit B (p60)	-0.444444	-0.522856	-0.226229	-0.604917	-0.449611	0.0813486	0.162697	5.52697	0.0116696	3	-0.0158926	-0.497263	-0.316884	-0.464862	-0.323725	0.109865	0.219729	2.94659	0.0601899	3
NM_030806.	C1orf21	Chromosome 1 open reading frame 21	-0.124707	0.995763	-0.0838577	0.178171	0.241342	0.26027	0.520541	0.927275	0.42218	3	2.15671	0.439692	0.265052	1.22964	1.02277	0.432312	0.864623	2.36582	0.0988772	3
NM_000614	CNTF	Cilary neurotrophic factor	NaN	NaN	NaN	NaN	NaN	NaN	NaN	NaN	NaN	NaN	NaN	NaN	NaN	NaN	NaN	NaN	NaN	NaN	NaN	NaN
NM_007174.	CIT	Citron (Rho interacting, serine/threonine kinase 21)	-0.662923	-0.41701	-0.5503	-0.63771	-0.566986	0.0555105	0.111021	10.214	0.00200029	3	-0.365728	-0.786702	-0.855714	-0.549753	-0.639474	0.112332	0.224665	5.69269	0.0107463	3
NM_000129	F13A1	Coagulation factor XIII, A1 polypeptide	-0.425632	-0.747865	-0.149241	-0.538095	-0.465208	0.124703	0.249405	3.73054	0.0335623	3	-1.21779	-1.49669	-1.28247	-1.04117	-1.25953	0.0940717	0.188143	13.389	0.00090068	3
NM_001994.	F13B	Coagulation factor XIII, B polypeptide	NaN	-0.267768	-0.567693	NaN	-0.417731	0.149963	0.212079	2.78556	0.21942	1	-0.10249	-0.202869	-0.0986927	-0.473536	-0.219397	0.0880797	0.176159	2.49089	0.0884143	3
NM_000132	F8	Coagulation factor XIII, procoagulant component (heamophilia A)	NaN	NaN	NaN	NaN	NaN	NaN	NaN	NaN	NaN	NaN	NaN	NaN	NaN	NaN	NaN	NaN	NaN	NaN	NaN	NaN
NM_001844	COL2A1	Collagen, type II, alpha 1	-0.61203	0.16307	-0.676834	-0.460752	-0.396636	0.191982	0.383965	2.066	0.130742	3	-0.0845583	0.0979885	0.0159247	-0.247845	-0.0546225	0.0744413	0.148883	0.733766	0.516235	3
NM_000757	CSF1	Colony stimulating factor 1 (macrophage - MCSF)	NaN	NaN	NaN	NaN	NaN	NaN	NaN	NaN	NaN	NaN	NaN	NaN	NaN	NaN	NaN	NaN	NaN	NaN	NaN	NaN
NM_005211	CSF1R	Colony stimulating factor 1 receptor	NaN	-0.928787	-0.912402	-0.780408	-0.873866	0.0469676	0.0813503	18.6057	0.00287628	2	-1.43786	-0.417476	-0.188704	-0.438399	-0.620611	0.278225	0.556451	2.23061	0.111934	3
NM_006140.	CSF2RA	Colony stimulating factor 2 receptor, alpha, low-affinity	-1.18634	-0.257805	0.152252	0.0435847	-0.312076	0.304052	0.608104	1.02639	0.380233	3	-0.421419	0.107688	0.155713	0.413618	0.0639	0.175163	0.350325	0.364804	0.739458	3
NM_000395.	CSF2RB	Colony stimulating factor 2 receptor, beta, low-affinity (granulocyte-macrophage)	-0.564867	-0.440426	-0.402927	-0.474677	-0.470724	0.0346327	0.0692654	13.5919	0.000861452	3	0.255966	-0.198645	0.175491	0.0617277	0.0736347	0.0991201	0.19824	0.742884	0.511435	3
NM_000759	CSF3	Colony stimulating factor 3 (granulocyte)	-0.526392	-0.175354	-0.349382	-0.300437	-0.337891	0.0727356	0.145471	4.64547	0.0188058	3	0.0335962	0.269863	-0.189746	0.146759	0.065118	0.0976964	0.195393	0.666535	0.552748	3
NM_000760.	CSF3R	Colony stimulating factor 3 receptor, granulocyte	-1.07043	-0.0994573	-0.299162	-0.14594	-0.403748	0.226286	0.452572	1.78424	0.172383	3	-0.610741	-0.76879	-0.60974	0.0481556	-0.485279	0.181696	0.363392	2.67082	0.0756372	3
NM_000064.	C3	Complement component 3	-1.32759	0.733754	0.0820196	-0.159796	-0.167903	0.430154	0.860307	0.390332	0.722356	3	0.475404	0.29612	0.496448	0.428695	0.424167	0.0449688	0.0899377	9.43246	0.0025252	3
NM_007293	C4A	Complement component 4A	-1.23033	-0.0255882	-0.327875	-0.0570681	-0.410215	0.281664	0.563329	1.4564	0.241315	3	-0.381248	0.586383	-0.138826	0.384874	0.112796	0.224667	0.449334	0.502056	0.650161	3
NM_001002029	C4B	Complement component 4B	NaN	0.218735	-0.122382	-0.590399	-0.164682	0.234532	0.406222	0.702171	0.555289	2	NaN	1.03742	0.376317	NaN	0.706871	0.330553	0.467473	2.13845	0.278469	1
NM_001901	CTGF	Connective tissue growth factor	NaN	NaN	NaN	NaN	NaN	NaN	NaN	NaN	NaN	NaN	NaN	NaN	NaN	NaN	NaN	NaN	NaN	NaN	NaN	NaN
NM_004701	CCNB2	Cyclin B2	-1.09219	-0.0618448	-0.569213	-0.620274	-0.585881	0.210639	0.421278	2.78145	0.0689075	3	-1.52813	-1.65936	-1.53861	-1.06773	-1.44846	0.130355	0.260711	11.1116	0.00156177	3
NM_001760	CCND3	Cyclin D3	-0.621519	-0.99665	-0.0395617	-0.17398	-0.457928	0.218449	0.436898	2.09627	0.127016	3	-0.936887	-0.747077	-0.58271	-0.191832	-0.614626	0.158422	0.316843	3.87969	0.0303298	3
NM_001798	CDK2	Cyclin dependent kinase 2	-0.995994	0.155075	-0.308498	-0.442138	-0.397889	0.236898	0.473796	1.67958	0.191631	3	-0.93324	-0.0868949	-0.0863593	-0.333457	-0.359988	0.199744	0.399489	1.80224	0.169299	3
NM_000963	COX-2	Cycloxygenase 2	3.64404	4.84747	3.44603	2.75479	3.67308	0.435398	0.870795	8.43616	0.00349537	3	0.935629	1.46511	1.40906	1.52108	1.33272	0.134325	0.268649	9.92164	0.00217802	3
NM_000071	CBS	cystathione beta synthase	-0.531893	0.280964	-0.584682	-0.490479	-0.331522	0.20507	0.41014	1.61663	0.20438	3	NaN	0.825701	0.310232	0.134069	0.423334	0.207511	0.35942	2.04005	0.17816	2
NM_000107	DDB2	Damage specific DNA binding protein, 48KDa
U33833.	DDX11	Dead/H (Asp-Glu-Ala-Asp/His) box polypeptide 11 (CHL1 like helicase homolog S. cerevisae)	-0.905425	-0.377282	-0.422081	-0.220988	-0.481444	0.147753	0.295506	3.25844	0.0471871	3	-1.32578	0.134307	0.0628695	0.181668	-0.236733	0.363834	0.727669	0.650661	0.561655	3
NM_003836	DLK1	Delta-like 1 homolog (Drosophila)	-0.381192	-0.237574	-0.349127	-0.480443	-0.362084	0.0500371	0.100074	7.23631	0.00544302	3	-0.335441	-0.161944	-0.112358	-0.0847669	-0.173627	0.0562511	0.112502	3.08665	0.0538547	3
NM_024422	DSC2	Desmocollin 2	-0.752466	-0.315086	-0.384661	-0.121886	-0.393525	0.131927	0.263854	2.98289	0.0584616	3	-0.403481	-0.50631	-0.417759	-0.288561	-0.404028	0.0447057	0.0894115	9.03749	0.00286094	3
NM_013994.	DDR1	Discoidin domain receptor family, member 1	NaN	0.141898	-0.753424	-0.44779	-0.353105	0.262757	0.455109	1.34385	0.311158	2	NaN	0.253127	0.252151	-0.483658	0.0072067	0.245432	0.425101	0.0293633	0.979241	2
NM_001365	DLG4	Discs, large homolog 4 (Drosophila)	-0.938585	-0.310633	-0.564809	-0.648716	-0.615686	0.129422	0.258844	4.75719	0.0176324	3	-1.22205	-1.56741	-1.28956	-0.692692	-1.19293	0.182725	0.365451	6.52854	0.00730307	3
AL021807.		DNase I homolog	-0.747994	-0.406797	-0.359511	-0.0605972	-0.393725	0.140778	0.281556	2.79677	0.0680348	3	-0.335064	-0.201743	-0.25787	0.180347	-0.153582	0.114615	0.229231	1.33998	0.272706	3
NM_003633	ENC1	Ectodermal neural cortex	-0.503302	-0.0957288	0.542188	0.0333204	-0.00588059	0.215526	0.431052	0.0272849	0.979946	3	0.0365937	0.438793	0.537474	0.691532	0.426098	0.139861	0.279723	3.04657	0.055578	3
NM_001399	EDA	Ectodysplasin A	NaN	NaN	NaN	NaN	NaN	NaN	NaN	NaN	NaN	NaN	NaN	NaN	NaN	NaN	NaN	NaN	NaN	NaN	NaN	NaN
NM_022336	EDAR	Ectodysplasin A receptor	NaN	NaN	NaN	NaN	NaN	NaN	NaN	NaN	NaN	NaN	NaN	NaN	NaN	NaN	NaN	NaN	NaN	NaN	NaN	NaN
NM_001953	ECGF1	Endothelial cell growth factor 1, platlet derived	NaN	-0.282352	-0.647307	NaN	-0.464829	0.182477	0.258062	2.54733	0.238149	1	0.547547	-0.0672429	0.530125	-0.317459	0.173243	0.217196	0.434393	0.797631	0.483383	3
NM_001956.	END2	Endothelin 2	NaN	0.202195	-0.477295	-0.525285	-0.266795	0.234904	0.406865	1.13576	0.37383	2	-0.242453	0.0589086	-0.0636224	-0.283758	-0.132731	0.0797652	0.15953	1.66402	0.194696	3
NM_004431	EPHA2	EPH receptor A2	-0.888559	-0.33804	-0.158987	-0.0922059	-0.369448	0.180652	0.361303	2.04509	0.133393	3	-0.477007	-0.0950236	-0.604674	0.0263545	-0.287588	0.150572	0.301145	1.90996	0.152131	3
NM_000799	EPO	Erythropoietin	-0.369888	-0.131595	-0.315476	-0.682917	-0.374969	0.114611	0.229222	3.27166	0.0467184	3	-0.222409	0.0243577	0.225553	-0.038855	-0.00283843	0.0923808	0.184762	0.0307254	0.977418	3
NM_000121	EPOR	Erythropoietin receptor	-0.705501	-0.386001	-0.62552	-0.789778	-0.6267	0.0869585	0.173917	7.20688	0.00550702	3	-0.348958	-0.588458	-0.420303	-0.18619	-0.385977	0.0833978	0.166796	4.62814	0.0189968	3
AL121581.	EST	EST similar to KIAA0835	-0.406287	0.0609936	NaN	-0.118659	-0.154651	0.136087	0.23571	1.13641	0.373613	2	-0.353617	0.0588779	-0.220911	0.148402	-0.0918119	0.11748	0.23496	0.781511	0.491506	3
NM_006027.	EXO1	Exonuclease 1	-0.38667	-0.363588	-0.369967	-0.191685	-0.327977	0.0456908	0.0913816	7.17819	0.00557038	3	-0.164042	0.153795	-0.0249276	0.471018	0.108961	0.137099	0.274197	0.794762	0.484821	3
NM_004629	FANCG	Fanconi anaemia, complementation group G	NaN	NaN	NaN	NaN	NaN	NaN	NaN	NaN	NaN	NaN	NaN	NaN	NaN	NaN	NaN	NaN	NaN	NaN	NaN	NaN
NM_000043	FAS	FAS (TNF receptor superfamily, member 6)	-0.442153	0.388985	-0.565178	-0.599335	-0.30442	0.233586	0.467173	1.30324	0.283493	3	-0.299402	0.224141	0.139615	-0.0867132	-0.00558987	0.117887	0.235773	0.0474173	0.965161	3
NM_000639	FASL	Fas ligand (TNF superfamily, member 6)	NaN	0.225504	-0.131098	NaN	0.0472026	0.178301	0.252156	0.264736	0.835244	1	0.560953	0.494846	0.132624	0.755461	0.485971	0.130122	0.260244	3.73474	0.0334655	3
NM_002002.	FCER2	Fc fragment of IgE, low affinity II, receptor for CD23A	-0.406766	-0.199347	-0.00437878	-0.1317	-0.185548	0.0840881	0.168176	2.20659	0.114465	3	-0.0207146	-0.538308	-0.350332	-0.360275	-0.317407	0.107914	0.215828	2.9413	0.0604469	3
NM_002032	FTH1	Ferritin, heavy polypeptide 1	NaN	-0.22491	-0.694023	-0.281091	-0.400008	0.147899	0.256169	2.70459	0.113835	2	NaN	0.0982663	0.136807	-0.658115	-0.141014	0.25879	0.448237	0.544898	0.640464	2
NM_212482	FN1	Fibronectin 1	-1.8778	0.173799	-0.4388	-0.136266	-0.569766	0.453588	0.907177	1.25613	0.297988	3	-0.0072176	0.183458	0.0021487	-0.0108413	0.041887	0.0472696	0.0945393	0.886128	0.440815	3
NM_001459	FLT3LG	FMS related tyrosine kinase 3 ligand	-0.636813	-0.522732	-0.193636	-0.372714	-0.431474	0.0959651	0.19193	4.49615	0.0205376	3	-0.236344	-0.251572	-0.337013	0.0624333	-0.190624	0.0872127	0.174425	2.18573	0.11672	3
NM_004119	FLT3	FMS-related tyrosine kinase 3	-0.716785	-0.340119	-0.237199	-0.100844	-0.348737	0.132107	0.264213	2.63981	0.0776683	3	-1.20412	-1.08516	-1.21718	-0.882652	-1.09728	0.0774609	0.154922	14.1656	0.000762135	3
NM_005249	FOXG1B	Forkhead box G1B	-0.224608	-0.228067	NaN	-1.02201	-0.491562	0.265226	0.459385	1.85337	0.205008	2	-0.00899309	0.136456	-0.0188785	-0.414787	-0.0765504	0.118204	0.236408	0.647614	0.563377	3
NM_202002	FOXM1	Forkhead box M1	-0.530864	-0.285487	-0.192442	-0.0921027	-0.275224	0.0939163	0.187833	2.93052	0.060975	3	-0.498843	-0.345444	-0.452705	-0.379493	-0.419121	0.0347396	0.0694793	12.0646	0.00122543	3
AB006780	GAL3	Galectin 3 (Mac-2)	-0.806977	-0.4582	-0.488819	-0.207329	-0.490331	0.122946	0.245893	3.98817	0.0282263	3	0.647967	0.283135	0.492126	0.715357	0.534646	0.0959877	0.191975	5.56994	0.0114205	3
NM_000817	GTF2H1	General transcription factor IIH, polypeptide 1, 62kDa	-0.550556	-0.25189	-0.45292	0.0824915	-0.293219	0.139819	0.279638	2.09713	0.126912	3	-1.02997	-0.633841	-0.223205	-0.602721	-0.622435	0.16482	0.329641	3.77644	0.0325223	3
NM_005316	G6PD	Glucose-6-phosphate dehydrogenase	-0.357689	-0.213868	0.236748	0.0896673	-0.0612852	0.136243	0.272487	0.449822	0.683354	3	0.10467	0.303783	0.257312	0.411645	0.269352	0.0637038	0.127408	4.2282	0.0241991	3
NM_000402	GAD1	Glutamate decarboxylase 1 (brain 67KDa)	NaN	NaN	NaN	NaN	NaN	NaN	NaN	NaN	NaN	NaN	NaN	NaN	NaN	NaN	NaN	NaN	NaN	NaN	NaN	NaN
NM_000852.	GSTP1	Gluthathione S transferase pi	-0.919617	-0.560121	-0.45914	-0.37739	-0.579067	0.119509	0.239018	4.84538	0.0167727	3	-0.802165	-1.0641	-0.815365	-0.591191	-0.818205	0.0967228	0.193446	8.45927	0.00346772	3
NM_002087	GRN	Granulin	-0.707102	-1.0597	-0.0345851	-0.0802989	-0.470421	0.249234	0.498469	1.88746	0.155544	3	-0.572016	-0.717168	-0.520322	-0.141812	-0.487829	0.122633	0.245267	3.97795	0.0284164	3
NM_001924	GADD45a	Growth arrest and DNA damage inducible gene GADD45, alpha	-0.551834	-0.0106494	-0.00338238	0.521742	-0.0110311	0.21916	0.43832	0.0503333	0.96302	3	-0.422928	-0.454722	-0.380976	-0.468835	-0.431865	0.0194911	0.0389822	22.1571	0.000201261	3
NM_015675	GADD45b	Growth arrest and DNA damage inducible gene GADD45, Beta	0.335752	1.99385	1.12502	1.39435	1.21224	0.343986	0.687972	3.52411	0.0388027	3	1.2257	1.27722	1.37188	1.41865	1.32336	0.0438737	0.0877474	30.163	8.00446e-05	3
NM_005256	GAS2	Growth arrest specific 2	NaN	0.333262	0.102646	NaN	0.217954	0.115308	0.16307	1.89019	0.309788	1	-0.00309527	0.021883	-0.615495	NaN	-0.198902	0.208421	0.360996	0.95433	0.440634	2
NM_000820	GAS6	Growth arrest specific 6	-0.840741	-0.843658	-0.256908	-0.414933	-0.58906	0.149669	0.299337	3.93576	0.0292183	3	-1.02202	-0.9311	-0.909065	-0.725626	-0.896953	0.0621204	0.124241	14.4389	0.000720138	3
NM_002048	GAS1	Growth arrest-specific 1	-0.639243	0.131422	-0.472691	-0.0384398	-0.254738	0.180567	0.361133	1.41077	0.253129	3	-0.282967	-0.233753	-0.181726	-0.296114	-0.24864	0.0260308	0.0520617	9.55176	0.00243414	3
NM_004864.	GDF15	Growth differentiation factor 15	-0.757109	-0.06964	-0.289197	-0.256194	-0.343035	0.146242	0.292485	2.34566	0.100702	3	-0.375826	-0.600824	-0.605296	-0.213264	-0.448802	0.095046	0.190092	4.72195	0.0179921	3
NM_005275.	GNL1	Guanine nucleotide binding protein like 1	-0.604195	-0.630997	-0.256078	-0.187127	-0.419599	0.115306	0.230613	3.63899	0.0357671	3	-0.919252	-0.800856	-1.04032	-0.81033	-0.892689	0.0560628	0.112126	15.923	0.000538596	3
A25486		H.sapiens mRNA for T-cell receptor IGR b 02 Vbeta w21	-0.761465	-0.188945	-0.2891	0.451453	-0.197014	0.24961	0.499219	0.78929	0.487572	3	-0.318914	-0.396008	-0.406003	-0.153413	-0.318584	0.0583939	0.116788	5.45578	0.0120981	3
A25488		H.sapiens mRNA for T-cell receptor IGR b 04 Vbeta w23	NaN	0.242618	-0.130179	-0.869522	-0.252361	0.326808	0.566048	0.772201	0.52076	2	0.0850453	-0.112384	0.280045	NaN	0.0842355	0.113285	0.196215	0.743571	0.534622	2
A25492		H.sapiens mRNA for T-cell receptor IGR b 08 Vbeta 5	-0.581954	0.050218	-0.608019	-0.366639	-0.376599	0.152205	0.304411	2.47428	0.0897234	3	0.194483	0.194887	0.145768	0.722273	0.314353	0.136461	0.272922	2.30361	0.104642	3
A25493		H.sapiens mRNA for T-cell receptor IGR b 09 Vbeta 5	NaN	0.646279	-0.875867	0.123281	-0.0354357	0.446515	0.773386	0.0793607	0.943972	2	NaN	0.0651457	-0.152915	-0.228165	-0.105311	0.0879533	0.15234	1.19736	0.353833	2
A25494		H.sapiens mRNA for T-cell receptor IGR b 11 Vbeta 6	-0.20329	0.110083	-0.411321	0.288853	-0.0539188	0.156641	0.313282	0.344219	0.753397	3	-0.360231	-0.0199356	-0.180262	-0.14162	-0.175512	0.0704134	0.140827	2.49259	0.0882816	3
A25495		H.sapiens mRNA for T-cell receptor IGR b 12 Vbeta 6	-1.20363	-0.301506	-0.244301	-0.220889	-0.492582	0.237621	0.475242	2.07298	0.129872	3	-0.625301	-0.851257	-0.703183	-0.332081	-0.627956	0.109191	0.218382	5.751	0.0104443	3
A25966		H.sapiens mRNA for T-cell receptor IGR b 15 Vbeta 13	NaN	0.63463	-0.660339	-0.628059	-0.217922	0.426378	0.738509	0.511101	0.660113	2	-0.615683	0.207724	0.199363	-0.497554	-0.176537	0.220767	0.441535	0.799654	0.482372	3
A25967		H.sapiens mRNA for T-cell receptor IGR b 16 Vbeta	-0.394207	0.102856	NaN	-0.434792	-0.242048	0.172849	0.299383	1.40034	0.296387	2	0.0478037	0.629568	NaN	0.0659686	0.24778	0.190966	0.330763	1.29751	0.323951	2
A25968		H.sapiens mRNA for T-cell receptor IGR b 17 Vbeta 7	-0.358995	0.433003	-0.328547	-0.27714	-0.13292	0.189395	0.378791	0.701811	0.533344	3	0.0179544	0.253129	-0.268155	-0.0988337	-0.0239763	0.109458	0.218916	0.219046	0.84067	3
A25970.		H.sapiens mRNA for T-cell receptor IGR b 19 Vbeta 7	NaN	0.0375878	-0.652822	-0.54612	-0.387118	0.214575	0.371655	1.80411	0.212982	2	NaN	0.124827	0.350803	-0.559132	-0.0278342	0.273541	0.473788	0.101755	0.928234	2
A25971		H.sapiens mRNA for T-cell receptor IGR b 20 Vbeta 9	-0.561081	-0.189065	1.16398	0.0439305	0.114441	0.371365	0.74273	0.308162	0.778117	3	0.217343	1.79432	0.171825	0.187304	0.592698	0.400652	0.801304	1.47933	0.235604	3
X52020.	HSP53G	H.sapiens p53 gene	NaN	0.00282268	-0.81834	NaN	-0.407759	0.410581	0.58065	0.993125	0.502196	1	0.0442706	-0.185559	-0.216789	-0.255635	-0.153428	0.0674401	0.13488	2.27503	0.107426	3
X52317	H2FAZ	H2A histone family member Z	-0.914137	-0.41895	-0.329872	0.0246915	-0.409567	0.193565	0.387131	2.11591	0.124665	3	-0.695404	-1.22375	-1.09179	-1.00449	-1.00386	0.11226	0.22452	8.94226	0.00295062	3
NM_002133	HMOX1	Heme oxygenase (decycling) 1	-0.648279	-0.346852	-0.627245	-0.417938	-0.510078	0.0752552	0.15051	6.77797	0.00656363	3	0.026002	-0.377013	-0.238922	-0.0229823	-0.153229	0.0942119	0.188424	1.62643	0.202334	3
NM_000601	HGF	Hepatocyte growth factor	-0.78221	0.367138	-0.810925	-0.639051	-0.466262	0.280331	0.560662	1.66325	0.194849	3	-1.31359	0.57333	0.15477	-0.111874	-0.174341	0.405084	0.810168	0.430382	0.695963	3
NM_031370	HNRPD	Heterogeneous nuclear ribonucleoprotein D (AU rich element RNA binding protein 1, 37kDa)	-0.391148	-0.559486	0.0538843	-0.200491	-0.27431	0.1317	0.263399	2.08285	0.128652	3	-0.574699	-0.893181	-0.85901	-0.586522	-0.728353	0.0856178	0.171236	8.50703	0.00341149	3
NM_002128.	HMGB1	High mobility group box 1	-0.306387	-0.824365	-0.019529	-0.314516	-0.3662	0.167418	0.334836	2.18734	0.116545	3	-0.798108	-1.41574	-1.11881	-1.23207	-1.14118	0.129692	0.259385	8.79913	0.00309256	3
NM_002129.	HMGB2	High mobility group box 2	-0.687761	-0.704899	-0.13791	-0.0552685	-0.39646	0.173985	0.347971	2.2787	0.107064	3	-1.27755	-2.37689	-1.68724	-2.04438	-1.84652	0.236208	0.472416	7.81733	0.00435798	3
NM_005517	HMGN2	High mobility group nucleosomal binding domain 2	-0.865414	-0.479341	-0.171165	-0.0955935	-0.402879	0.175095	0.350191	2.30091	0.104901	3	-0.531215	-1.21586	-0.908283	-0.895104	-0.887615	0.140014	0.280028	6.33948	0.00793805	3
NM_004965	HMGN1	High mobility group nucleosome binding domain 1	-0.58641	-0.746722	-0.184985	-0.227388	-0.436376	0.137143	0.274286	3.18191	0.0500208	3	-0.381645	-0.811343	-0.786925	-0.873108	-0.713255	0.112014	0.224028	6.36754	0.00783933	3
NM_003516	HIST2H2AA	Histone 2, H2aa	-0.0817035	-0.0568009	0.0443149	-0.141288	-0.0588695	0.0386928	0.0773855	1.52146	0.225496	3	0.321754	0.219293	0.066928	0.226228	0.208551	0.0526782	0.105356	3.95896	0.0287738	3
NM_003528	HIST2H2BE	Histone 2, H2be	-0.889003	-0.680233	-0.161559	-0.551324	-0.57053	0.153049	0.306097	3.72777	0.0336265	3	-0.545359	-0.818792	-0.58315	-0.0536159	-0.500229	0.160691	0.321382	3.11299	0.0527584	3
K02403.	HUMMHC4A	Human complement component C4 mRNA	-0.778053	-0.0182092	-0.263121	-0.215205	-0.318647	0.162044	0.324089	1.96642	0.143949	3	NaN	0.182205	-0.0409963	0.202263	0.114491	0.0779588	0.135029	1.4686	0.27968	2
M67454.	HUMFASANT	Human Fas antigen mRNA	-0.603578	-0.16358	-0.486814	-0.24937	-0.375835	0.102155	0.204311	3.67905	0.0347802	3	0.0372174	0.0624707	-0.0782208	-0.0133226	0.00203618	0.0310472	0.0620944	0.0655833	0.951835	3
M74178	HSHEPGFA	Human hepatocyte growth factor like protein mRNA	-0.396545	-0.11194	0.117241	0.171125	-0.0550298	0.129324	0.258647	0.42552	0.699137	3	-0.110991	0.257664	0.788457	1.4661	0.600307	0.342581	0.685162	1.75231	0.178011	3
NM_032737	LAMIN B2	Human Lamin B2 mRNA, partial cds	-0.484034	-0.0244434	-0.355114	-0.38952	-0.313278	0.100061	0.200122	3.13087	0.0520303	3	0.083086	-0.0351755	0.00673798	0.311436	0.0915211	0.077284	0.154568	1.18422	0.321604	3
X02544.	HSA1GLYC	Human mRNA for alpha1-acid glycoprotein	NaN	-0.236125	-0.829487	NaN	-0.532806	0.296681	0.41957	1.79589	0.323447	1	-0.0182446	-0.439091	-0.12414	-0.491859	-0.268334	0.116354	0.232707	2.30619	0.104394	3
U32907	HSU32907	Human p37NB mRNA	-0.0271809	-0.310347	-0.469058	-0.828273	-0.408715	0.167062	0.334123	2.44649	0.0919665	3	-0.271579	-0.523516	-0.575029	-0.469761	-0.459971	0.0663725	0.132745	6.93015	0.00616043	3
NM_001523	HAS1	Hyaluronan synthase 1	-0.268684	-0.235701	NaN	-0.614028	-0.372804	0.120987	0.209556	3.08136	0.0911504	2	-0.210152	-0.362213	-0.196466	-0.404307	-0.293284	0.0527271	0.105454	5.56231	0.0114643	3
NM_005328	HAS2	Hyaluronan synthase 2	NaN	NaN	NaN	NaN	NaN	NaN	NaN	NaN	NaN	NaN	NaN	NaN	NaN	NaN	NaN	NaN	NaN	NaN	NaN	NaN
NM_005329	HAS3	Hyaluronan synthase 3	-0.534366	-0.522377	-0.507264	-0.486964	-0.512743	0.0102265	0.020453	50.1387	1.74715e-05	3	0.436159	-0.0173586	0.187512	0.347352	0.238416	0.0995745	0.199149	2.39435	0.0963635	3
NM_012484	HMMR	Hyaluronan-mediated motility receptor	-0.619078	-0.988941	-0.301953	-0.610079	-0.630013	0.140526	0.281051	4.48326	0.0206966	3	NaN	-2.5282	-2.48944	-2.43775	-2.48513	0.0261996	0.0453791	94.8536	0.000111127	2
NM_014573	MAC30	Hypothetical protein MAC30	-0.504389	-0.246332	-0.338604	-0.411644	-0.375242	0.0547449	0.10949	6.85438	0.00635697	3	-0.88408	-0.338696	-1.18061	-1.24943	-0.913204	0.207256	0.414512	4.40616	0.0216819	3
AA975298.	EST	IMAGE: 1588486 3'	NaN	1.09376	-0.327212	-0.835296	-0.0229171	0.57728	0.999879	0.0396984	0.97194	2	-0.671307	0.515281	0.25519	-0.912901	-0.203434	0.347507	0.695014	0.58541	0.599396	3
NM_052815	IER3	Immediate early response 3	-0.498722	-0.416024	-0.331859	-0.338594	-0.3963	0.0391173	0.0782345	10.1311	0.0020487	3	-0.0355138	-0.23322	-0.225763	-0.214257	-0.177189	0.0473857	0.0947714	3.73928	0.033361	3
J00228	IGHG1	Immunoglobulin heavy constant gamma 1	-0.26514	-0.51269	-0.467776	-0.757248	-0.500714	0.10105	0.2021	4.95511	0.0157774	3	-0.135738	-0.306236	-0.0732069	-0.384165	-0.224837	0.0724234	0.144847	3.10447	0.0531098	3
X02485	IGKV5-2	Immunoglobulin kappa variable 5-2	-0.195284	-0.00865	0.0347788	-0.242864	-0.103005	0.0682907	0.136581	1.50833	0.228593	3	-0.0898545	0.32617	-0.244574	-0.411228	-0.104872	0.157954	0.315908	0.663939	0.554197	3
NM_001167.	XIAP	Inhibitor of apoptosis, X-linked	NaN	0.23864	NaN	0.206076	0.222358	0.0162821	0.0230263	13.6566	0.0465331	1	0.0995419	0.0648172	-0.174133	0.0731948	0.0158553	0.06376	0.12752	0.248671	0.819667	3
NM_002166	ID2	Inhibitor of DNA binding 2	-0.167388	-0.185459	-0.643092	-0.641983	-0.409481	0.134606	0.269213	3.04206	0.0557764	3	1.64884	1.04067	1.31175	1.19341	1.29867	0.129239	0.258477	10.0486	0.00209838	3
NM_020529	IkBa	Inhibitor of kappa light chain gene enhancer in B cell, alpha	4.02467	3.59911	4.26894	4.20468	4.02435	0.150879	0.301758	26.6727	0.000115631	3	3.21619	2.40404	3.1628	3.23941	3.00561	0.201165	0.40233	14.941	0.000650684	3
NM_000207.	INS	Insulin	NaN	-0.305086	NaN	-0.573165	-0.439125	0.134039	0.18956	3.27609	0.188604	1	NaN	0.284654	0.562823	-0.29554	0.183979	0.252849	0.437948	0.727622	0.542497	2
NM_000875	IGF1R	Insulin like growth factor 1 receptor	-0.684262	-0.208358	-0.267732	-0.567829	-0.432045	0.115139	0.230279	3.75237	0.0330626	3	-0.202822	-0.275542	-0.324743	-0.0675712	-0.21767	0.0559494	0.111899	3.89048	0.0301118	3
NM_000612.	IGF2	Insulin like growth factor 2	-0.294081	-0.371844	-0.324097	-0.46338	-0.36335	0.0369878	0.0739755	9.82353	0.00224233	3	-0.0697981	-0.362483	-0.158388	-0.142872	-0.183385	0.0627457	0.125491	2.92268	0.0613631	3
NM_000597	IGFBP2	Insulin like growth factor binding protein 2, 36kDa	-0.33224	-0.302574	-0.137866	0.0452213	-0.181865	0.0869327	0.173865	2.09202	0.127531	3	0.265583	-0.560547	-0.258855	-0.365613	-0.229858	0.176561	0.353123	1.30186	0.283909	3
NM_000599	IGFBP5	Insulin like growth factor binding protein 5	0.0572135	-0.440977	NaN	-0.503768	-0.295844	0.177457	0.307364	1.66713	0.237418	2	-0.167875	-0.233577	-0.0331383	-0.149405	-0.145999	0.0417309	0.0834619	3.49858	0.0395215	3
NM_000618	IGF1	Insulin-like growth factor 1	NaN	-0.0360875	-0.689824	-0.153034	-0.292982	0.201272	0.348614	1.45565	0.282759	2	0.0562944	-0.156851	-0.170322	-0.0314104	-0.0755723	0.0539466	0.107893	1.40087	0.255773	3
NM_000598	IGFBP3	Insulin-like growth-factor binding protein 3	1.12329	0.560393	0.485004	1.57424	0.935733	0.256078	0.512155	3.6541	0.0353907	3	4.70052	4.78524	3.91172	3.33176	4.18231	0.345051	0.690103	12.1208	0.00120874	3
NM_000598	IGFBP3	Insulin-like growth-factor binding protein 3	NaN	0.535522	-0.316169	-0.363841	-0.0481625	0.292166	0.506047	0.164846	0.88422	2	0.503329	0.595534	0.121638	NaN	0.406834	0.145061	0.251253	2.80457	0.107097	2
NM_000889.	ITGB7	Integrin, beta 7	-0.634042	-0.471292	-0.574877	-0.260557	-0.485192	0.0820841	0.164168	5.91092	0.00967108	3	-1.30694	0.205043	-0.720964	-1.03787	-0.715185	0.329287	0.658574	2.17192	0.118243	3
NM_005101	GIP2	Interferon alpha inducible protein (clone IFI-15K)	-0.618931	0.0184674	-0.41446	-0.0495	-0.266106	0.151216	0.302432	1.75978	0.176676	3	0.640395	1.31102	0.2018	0.719389	0.71815	0.228063	0.456127	3.1489	0.0513088	3
NM_002176	IFNB1	Interferon beta 1	-0.0412906	-0.08596	0.580295	-0.77334	-0.0800739	0.276623	0.553246	0.289469	0.791075	3	0.109341	0.518332	0.157641	-0.172088	0.153307	0.141738	0.283476	1.08162	0.358611	3
NM_000416	IFNGR1	Interferon gamma receptor 1	-0.902682	-0.371039	-0.468892	-0.385098	-0.531928	0.125458	0.250916	4.23989	0.0240225	3	-0.0530405	-0.403165	-0.395169	-0.108804	-0.240044	0.0925861	0.185172	2.59266	0.0808875	3
NM_002198.	IRF1	Interferon regulatory factor 1	NaN	0.404599	-0.536511	-0.731128	-0.28768	0.350669	0.607377	0.820374	0.498222	2	0.248182	0.334612	0.379993	-0.364065	0.14968	0.173417	0.346834	0.863125	0.451551	3
NM_002199	IRF2	Interferon regulatory factor 2	-0.630483	-0.735896	-0.405538	-0.536058	-0.576994	0.0702281	0.140456	8.216	0.00377398	3	-0.662521	-0.963501	-0.76728	-0.78674	-0.795011	0.0624366	0.124873	12.7331	0.00104498	3
NM_000874	IFNAR2	Interferon, alpha, beta and omega receptor 2	-0.362761	-0.537674	-0.00451776	NaN	-0.301651	0.156913	0.27178	1.92241	0.194484	2	-0.433125	NaN	-0.609836	-1.21748	-0.753481	0.237543	0.411436	3.17198	0.0866641	2
NM_000629	IFNAR1	Interferon, alpha, beta and omega, receptor 1	-0.485376	-0.309841	-0.3753	NaN	-0.390172	0.0512152	0.0887074	7.61829	0.0167971	2	-0.416345	-0.064857	-0.316295	0.138747	-0.164687	0.125285	0.250569	1.31451	0.280139	3
NM_000619	IFNG	Interferon, gamma	-0.628371	-0.419967	-0.500268	-0.206664	-0.438817	0.0884859	0.176972	4.95918	0.015742	3	-0.866972	-0.706762	-0.983226	-0.789999	-0.83674	0.0587731	0.117546	14.2368	0.000750887	3
NM_005534	IFNGR2	Interferon, gamma receptor 2	-0.228778	0.377035	-0.10903	0.151322	0.0476372	0.135463	0.270926	0.351662	0.748342	3	1.02813	1.13603	0.960472	1.44637	1.14275	0.107469	0.214938	10.6333	0.0017775	3
NM_000885	ITGA4	Intergrin, alpha 4
NM_000576	IL1b	Interleukin 1 beta	5.21976	3.13604	5.71329	4.52842	4.64938	0.559917	1.11983	8.30369	0.0036596	3	4.48791	3.08551	5.14821	4.43238	4.2885	0.432701	0.865401	9.91102	0.00218486	3
NM_014440.	IL1F6	Interleukin 1 family, member 6, epsilon	-0.643587	-0.453574	-0.33455	-0.219266	-0.412744	0.0906015	0.181203	4.5556	0.0198243	3	-0.182325	-0.204078	-0.227112	0.0412774	-0.14306	0.0621222	0.124244	2.30287	0.104712	3
NM_014439.	IL1F7	Interleukin 1 family, member 7, zeta	-0.704218	-0.484861	-0.220992	-0.0674345	-0.369376	0.141021	0.282041	2.6193	0.0790487	3	-0.121806	0.00281238	-0.213588	0.213856	-0.0296812	0.0925	0.185	0.320878	0.769356	3
NM_002182	IL1RAP	Interleukin 1 receptor accessory protein	-0.284857	-0.108107	-0.350482	0.191691	-0.137939	0.121211	0.242422	1.138	0.337776	3	-0.425724	0.0765837	-0.287108	0.0617741	-0.143619	0.126111	0.252222	1.13883	0.337482	3
NM_000577	IL-1RN	Interleukin 1 receptor antagonist	0.672157	1.05604	0.930996	NaN	0.886399	0.11304	0.19579	7.84149	0.0158768	2	1.8503	1.88605	1.69211	1.89296	1.83036	0.0470208	0.0940415	38.9266	3.72994e-05	3
NM_003854.	IL1RL2	Interleukin 1 receptor like 2	0.205371	-0.0845071	-0.196657	-0.562635	-0.159607	0.158812	0.317623	1.00501	0.388936	3	0.214723	-0.347283	-0.0747356	-0.0236388	-0.0577338	0.115298	0.230596	0.500736	0.650987	3
NM_000877.	IL1R1	Interleukin 1 receptor, type I	-0.996874	-0.933159	-0.319629	-0.311448	-0.640278	0.187946	0.375892	3.40671	0.0422526	3	-0.212724	-0.108232	0.010534	-0.303495	-0.153479	0.0676771	0.135354	2.26781	0.108143	3
NM_004633.	IL1R2	Interleukin 1 receptor, type II	NaN	-0.123818	NaN	0.0163645	-0.0537266	0.0700912	0.0991239	0.766525	0.583655	1	0.159734	-0.0573514	-0.160598	-0.0356872	-0.0234756	0.0668737	0.133747	0.351044	0.748761	3
NM_000572	IL10	Interleukin 10	-0.154299	0.158312	-0.342166	-0.604662	-0.235704	0.160556	0.321113	1.46804	0.238396	3	-0.0512395	0.260118	0.0516489	-0.00507829	0.0638623	0.0687184	0.137437	0.929333	0.421267	3
NM_001558	IL10RA	Interleukin 10 receptor, alpha	-0.953223	-0.0721706	-0.401934	-0.0795895	-0.376729	0.206968	0.413936	1.82023	0.166282	3	0.0147329	0.914408	-0.0423157	0.689124	0.393987	0.240163	0.480326	1.6405	0.199436	3
NM_000628.	IL10RB	Interleukin 10 receptor, beta	-0.645261	-0.709006	-0.1979	-0.73539	-0.571889	0.12609	0.25218	4.53556	0.0200611	3	-1.05462	-0.78205	-1.08688	-0.520954	-0.861125	0.132405	0.264811	6.5037	0.00738257	3
NM_000641	IL11	Interleukin 11	-0.561795	-0.0714749	-0.672076	-0.491422	-0.449192	0.131279	0.262558	3.42166	0.0417922	3	0.289162	-0.0255041	0.0139857	0.312856	0.147625	0.089054	0.178108	1.6577	0.195957	3
NM_004512	IL11RA	Interleukin 11 receptor, alpha	-0.723385	-0.0141526	-0.554492	-0.145437	-0.359367	0.167213	0.334426	2.14915	0.120804	3	-0.572688	-0.55633	-0.58955	-0.0897611	-0.452082	0.120964	0.241928	3.73733	0.0334058	3
NM_005535.	IL12RB1	Interleukin 12 receptor beta 1	NaN	NaN	NaN	NaN	NaN	NaN	NaN	NaN	NaN	NaN	NaN	NaN	NaN	NaN	NaN	NaN	NaN	NaN	NaN	NaN
NM_002188.	IL13	Interleukin 13	-0.295863	0.168967	0.0323828	-1.00459	-0.274776	0.262095	0.524191	1.04838	0.371477	3	-0.184993	0.0591767	0.338768	-0.461774	-0.0622057	0.170842	0.341685	0.364112	0.739924	3
NM_001560.	IL13RA1	Interleukin 13 receptor, alpha 1	-0.425216	-0.7514	-0.212726	-0.747895	-0.534309	0.131677	0.263353	4.05774	0.0269755	3	-1.07069	-0.476015	-0.544469	-0.181465	-0.56816	0.185096	0.370191	3.06955	0.0545816	3
NM_000640	IL13RA2	Interleukin 13 receptor, alpha 2	NaN	0.0376735	-0.44093	-0.211566	-0.204941	0.138201	0.239371	1.48292	0.276327	2	0.219429	-0.421652	-0.276261	0.131931	-0.0866381	0.15536	0.31072	0.55766	0.615985	3
NM_001559.	IL13RB2	Interleukin 13 receptor, beta 2	-0.613524	-0.619365	-0.0327538	-0.0434016	-0.327261	0.166979	0.333957	1.9599	0.144866	3	-0.80431	-0.943944	-0.908321	-0.559757	-0.804083	0.0866611	0.173322	9.27848	0.00264955	3
NM_000585	IL15	Interleukin 15	NaN	0.661272	-1.07406	-0.632548	-0.348445	0.520697	0.901875	0.669188	0.57228	2	NaN	0.335244	0.156749	-0.342823	0.049723	0.202924	0.351475	0.245033	0.829279	2
NM_002189.	IL-15RA	Interleukin 15 receptor, alpha	NaN	0.302039	-1.17402	-1.03467	-0.635551	0.470518	0.814961	1.35075	0.309306	2	-1.13774	1.29746	0.811666	0.210249	0.295408	0.526926	1.05385	0.560625	0.614198	3
NM_002190.	IL17	Interleukin 17	-0.641343	-0.17703	-0.0600558	0.250427	-0.157	0.184929	0.369858	0.848977	0.458269	3	-0.0962508	-0.264819	-0.263088	0.00870461	-0.153863	0.067075	0.13415	2.2939	0.105578	3
NM_018725	IL17RB	Interleukin 17 receptor B	NaN	0.231115	-1.07439	-0.422102	-0.421793	0.376868	0.652754	1.11921	0.379426	2	NaN	0.169752	0.196541	-0.710498	-0.114735	0.297982	0.516119	0.38504	0.737298	2
NM_001562.	IL18	Interleukin 18	-0.0572308	-0.382222	0.0416235	-0.637087	-0.258729	0.155247	0.310493	1.66657	0.194191	3	0.0622298	-0.261171	-0.00645088	-0.0387996	-0.0610479	0.0699538	0.139908	0.872689	0.44706	3
NM_005699.	IL18BP	Interleukin 18 binding protein	-0.461569	-0.205256	-0.051477	-0.09139	-0.202423	0.0923208	0.184642	2.1926	0.115971	3	-0.49289	-0.382567	-0.453199	-0.086104	-0.35369	0.0920664	0.184133	3.84168	0.0311141	3
NM_003855.	IL18R1	Interleukin 18 receptor 1	-0.122016	-0.413566	-0.253718	-0.251927	-0.260307	0.0596701	0.11934	4.36243	0.0222677	3	1.19465	0.122752	0.731652	0.870618	0.729918	0.22443	0.44886	3.25232	0.0474062	3
NM_003853.	IL18 RAP	Interleukin 18 receptor accessory protein	0.68474	0.487897	0.307564	-0.537155	0.235762	0.268903	0.537807	0.876752	0.445163	3	1.31799	1.16846	1.46057	1.30951	1.31413	0.0596509	0.119302	22.0303	0.000204736	3
NM_013371.	IL19	Interleukin 19	NaN	-0.213586	-0.538807	-0.586764	-0.446386	0.11722	0.203031	3.8081	0.0625569	2	-0.266663	-0.0768311	-0.174273	0.142248	-0.0938798	0.0877326	0.175465	1.07007	0.363032	3
NM_000586	IL2	Interleukin 2	0.640405	0.519702	NaN	0.755711	0.638606	0.0681358	0.118015	9.37254	0.011193	2	0.632117	0.611759	0.879903	NaN	0.707926	0.0861891	0.149284	8.21364	0.0145011	2
NM_000206.	IL2RG	Interleukin 2 receptor, gamma	-0.566854	-0.103889	-0.211919	0.295194	-0.146867	0.177456	0.354911	0.827626	0.468572	3	0.259565	-0.0449246	-0.0655978	0.210222	0.0898162	0.0844694	0.168939	1.0633	0.365647	3
NM_020525.	IL22	Interleukin 22	-0.603622	-0.440125	-0.139588	-0.137505	-0.33021	0.115581	0.231162	2.85696	0.064738	3	-0.136387	-0.280236	-0.338451	0.0671546	-0.17198	0.0903163	0.180633	1.9042	0.152997	3
NM_021258.	IL22RA1	Interleukin 22 receptor, alpha 1	-0.518825	-0.365243	-0.334111	-0.0842441	-0.325606	0.0900151	0.18003	3.61723	0.036318	3	-0.248462	-0.088015	-0.190613	0.00117155	-0.13148	0.0552774	0.110555	2.37854	0.0977464	3
NM_000588.	IL3	Interleukin 3	NaN	NaN	NaN	NaN	NaN	NaN	NaN	NaN	NaN	NaN	NaN	NaN	NaN	NaN	NaN	NaN	NaN	NaN	NaN	NaN
NM_002183.	IL3RA	Interleukin 3 receptor, alpha	-0.242311	-0.0208797	0.103225	-0.510508	-0.167618	0.134796	0.269593	1.24349	0.302005	3	-0.0922217	-0.22464	-0.22927	-0.220351	-0.191621	0.033183	0.066366	5.77467	0.0103249	3
M59807	IL32	Interleukin 32	-0.636315	-0.184734	-0.351239	-0.392528	-0.391204	0.0932326	0.186465	4.196	0.0246943	3	0.0811344	-0.362542	-0.356392	0.118813	-0.129746	0.132858	0.265716	0.976581	0.4008	3
NM_000589.	IL4	Interleukin 4	NaN	NaN	NaN	NaN	NaN	NaN	NaN	NaN	NaN	NaN	NaN	NaN	NaN	NaN	NaN	NaN	NaN	NaN	NaN	NaN
NM_000418	IL4R	Interleukin 4 receptor	NaN	0.000231927	-0.339247	-0.069267	-0.136094	0.103539	0.179334	1.31443	0.319208	2	0.0531132	0.282762	-0.240874	0.495951	0.147738	0.157971	0.315942	0.935223	0.418664	3
NM_000879.	IL5	Interleukin 5	NaN	NaN	NaN	NaN	NaN	NaN	NaN	NaN	NaN	NaN	NaN	NaN	NaN	NaN	NaN	NaN	NaN	NaN	NaN	NaN
NM_000564	IL5RA	Interleukin 5 receptor, alpha	-0.0740708	-0.0270851	NaN	0.0553405	-0.0152718	0.0378219	0.0655094	0.403783	0.725454	2	-0.253171	0.118733	NaN	-0.0129679	-0.0491354	0.108872	0.188571	0.451315	0.695978	2
NM_000600	IL6	Interleukin 6	0.193115	0.122069	0.508395	0.511352	0.333733	0.102725	0.205451	3.24878	0.0475334	3	0.331577	-0.458392	0.00338042	-0.404089	-0.131881	0.185696	0.371392	0.710198	0.52881	3
NM_000565.	IL6R	Interleukin 6 receptor	-0.697505	-0.954576	-0.149538	-0.486444	-0.572016	0.170272	0.340544	3.35942	0.043752	3	-1.26139	-1.2449	-1.16507	-0.723999	-1.09884	0.126705	0.25341	8.67245	0.00322581	3
NM_000880	IL7	Interleukin 7	-0.172082	-0.607513	-0.0798835	-0.733211	-0.398172	0.160338	0.320676	2.48333	0.0890071	3	-0.128879	-0.837878	-0.553827	-0.642803	-0.540847	0.149585	0.299171	3.61564	0.0363588	3
NM_002185	IL7R	Interleukin 7 receptor	NaN	NaN	NaN	NaN	NaN	NaN	NaN	NaN	NaN	NaN	NaN	NaN	NaN	NaN	NaN	NaN	NaN	NaN	NaN	NaN
NM_001557.	IL8RB	Interleukin 8 receptor, beta	-0.205101	0.472823	-0.114976	0.0922392	0.0612465	0.150652	0.301303	0.406544	0.711607	3	-1.17326	-0.897395	-0.991398	-0.199053	-0.815275	0.213238	0.426475	3.82332	0.0315025	3
NM_000590	IL9	Interleukin 9	-2.5366	0.117789	-0.991093	-0.276202	-0.921525	0.585228	1.17046	1.57464	0.213412	3	-0.217347	0.0508651	-0.0447199	-0.260315	-0.117879	0.0730348	0.14607	1.61402	0.204929	3
NM_002186.	IL9R	Interleukin 9 receptor	-1.9296	0.115106	-0.348052	0.176608	-0.496484	0.491845	0.98369	1.00943	0.387121	3	-0.453528	-0.104248	-0.287719	-0.314529	-0.290006	0.0717938	0.143588	4.03943	0.0272977	3
NM_000201.	ICAM1	Intracellular adhesion molecule 1	-0.636915	-0.638265	-0.00851861	-0.1086	-0.348075	0.168396	0.336792	2.067	0.130617	3	0.854972	1.2216	1.2757	1.39859	1.18771	0.116931	0.233862	10.1574	0.00203318	3
NM_000873.	ICAM2	Intracellular adhesion molecule 2	-0.35826	-0.0943785	-0.285918	-0.0628478	-0.200351	0.0721078	0.144216	2.7785	0.0690772	3	-0.0424381	0.0228522	-0.3055	0.135812	-0.0473185	0.0936046	0.187209	0.505515	0.647999	3
NM_002162.	ICAM3	Intracellular adhesion molecule 3	-0.456105	0.100547	-0.431764	-0.00498334	-0.198077	0.143658	0.287315	1.37881	0.261774	3	-0.66033	-0.543246	-0.630385	-0.0997835	-0.483436	0.130273	0.260545	3.71095	0.0340191	3
NM_006618	JARID1B	Jumonji, AT-rich interactive domain 1B	2.4506	2.83203	2.30245	3.11421	2.67482	0.1841	0.368201	14.5292	0.000706956	3	4.65705	4.57062	4.26627	4.90845	4.6006	0.132487	0.264973	34.725	5.2511e-05	3
D14657	K1AA0247	K1AA0247	-0.626572	-0.335157	-0.0426703	-0.12043	-0.281207	0.130683	0.261366	2.15183	0.1205	3	-0.794382	-1.0803	-1.14279	-1.07901	-1.02412	0.078012	0.156024	13.1277	0.000954781	3
NM_000422	KRT17	Keratin 17	-0.1189	-0.419984	0.0922734	-0.442357	-0.222242	0.128177	0.256354	1.73387	0.181357	3	-0.102966	-0.402208	-0.079666	-0.394122	-0.24474	0.0887226	0.177445	2.75849	0.070241	3
NM_002276	KRT19	Keratin 19	-0.436048	-0.437058	-0.480446	-1.0641	-0.604414	0.153579	0.307157	3.93553	0.0292228	3	-0.421854	-0.535203	-0.65544	-0.741302	-0.58845	0.0697859	0.139572	8.43221	0.00350012	3
NM_057088	KRT3	Keratin 3	-0.697947	0.0629679	-0.345633	-0.201794	-0.295602	0.158576	0.317152	1.8641	0.159182	3	-0.000196459	-0.183142	-0.224359	0.0357147	-0.0929957	0.0649107	0.129821	1.43267	0.247382	3
NM_000424	KRT5	Keratin 5	-0.559862	-0.522502	0.045023	-0.0523231	-0.272416	0.156625	0.31325	1.73929	0.180366	3	0.698745	0.0752896	0.0313425	0.475771	0.320287	0.160965	0.321931	1.98979	0.140713	3
	EST	KIAA0030	-1.26762	0.394223	-0.283536	-0.0963825	-0.313329	0.348719	0.697438	0.898516	0.435128	3	-1.07004	-0.603213	-0.886156	0.0556023	-0.625952	0.246637	0.493273	2.53795	0.0848313	3
NM_006845	KIF2C	Kinesin family member 2C	NaN	-0.237605	-0.284221	-0.501243	-0.341023	0.0812324	0.140699	4.19811	0.0523266	2	-0.466455	-0.562477	-0.269719	-0.664727	-0.490845	0.0840921	0.168184	5.83699	0.0100188	3
NM_002263	KIFC1	Kinesin family member C1	-0.520531	0.248161	-0.698326	0.00136721	-0.242332	0.22085	0.441701	1.09727	0.352704	3	-0.258639	-0.241512	-0.264098	-0.293151	-0.26435	0.0107384	0.0214768	24.6172	0.000146953	3
NM_000899	KITLG	Kit ligand	-0.0645611	-0.0703661	-0.395976	-0.94718	-0.369521	0.207542	0.415084	1.78046	0.173037	3	0.847144	0.758533	0.698303	0.451198	0.688795	0.0848924	0.169785	8.11374	0.0039134	3
NM_002296	LBR	Lamin B receptor	-1.14918	-0.407287	-0.495952	-1.14861	-0.800258	0.202099	0.404198	3.95974	0.028759	3	-1.04418	-0.922421	-1.19296	-0.542316	-0.925469	0.139182	0.278364	6.64934	0.00693198	3
NM_002291	LAMB1	Laminin, beta 1	-0.966932	-0.0112421	-0.493586	-0.254693	-0.431613	0.203801	0.407602	2.11782	0.12444	3	-1.03689	-1.09827	-1.26365	-0.877275	-1.06902	0.0798622	0.159724	13.3858	0.000901318	3
NM_002292	LAMB2	Laminin, beta 2 (laminin S)	-0.853037	-0.369699	-0.339371	-0.0577262	-0.404958	0.165048	0.330096	2.45358	0.0913876	3	-1.37316	-0.484986	-0.515291	-0.484927	-0.71459	0.219638	0.439277	3.25349	0.0473644	3
NM_002306	LGALS3	Lectin, galactoside binding soluble 3	-0.840058	-0.659037	-0.226543	-0.146305	-0.467985	0.167509	0.335018	2.79379	0.0682035	3	-0.226481	-0.838193	-0.700036	-0.575836	-0.585137	0.131009	0.262018	4.46639	0.0209072	3
NM_002310	LIFR	Leukemia inhibitory factor receptor	-1.05241	0.246402	-0.0682211	-0.384269	-0.314624	0.277585	0.555171	1.13343	0.33942	3	-0.0117833	0.269369	0.302914	0.216208	0.194177	0.0709358	0.141872	2.73736	0.0714967	3
NM_000234	LIG1	Ligase 1, DNA, ATP-dependent	-0.399316	-0.625708	-0.149833	-0.218903	-0.34844	0.106337	0.212674	3.27676	0.0465394	3	-0.441405	-0.419582	-0.508216	-0.179786	-0.387248	0.0716777	0.143355	5.40262	0.0124316	3
NM_004139	LBP	Lipopolysaccharide binding protein	NaN	0.250591	-0.153055	-0.15271	-0.0183916	0.134491	0.232946	0.13675	0.903752	2	0.315038	0.573071	0.359686	0.686941	0.483684	0.088091	0.176182	5.49073	0.0118852	3
NM_000595	LTA	Lymphotoxin alpha	-0.161576	-0.0188905	-0.0777376	-0.393463	-0.162917	0.0822357	0.164471	1.9811	0.141906	3	-0.0167294	0.070533	0.20713	-0.00387076	0.0642658	0.0513585	0.102717	1.25132	0.299511	3
NM_002341	LTB	Lymphotoxin beta	-0.745824	-0.254468	-0.418627	-0.119869	-0.384697	0.134987	0.269974	2.84988	0.0651153	3	-0.319725	-0.172261	-0.540825	-0.25957	-0.323095	0.0786363	0.157273	4.10873	0.0261038	3
NM_002342.	LTBR	Lymphotoxin beta receptor	0.37845	-0.63145	0.0986037	-0.538286	-0.173171	0.2452	0.4904	0.706243	0.530945	3	-0.416419	-0.754659	-0.591535	-0.560824	-0.580859	0.0693796	0.138759	8.37219	0.00357343	3
NM_002294	LAMP2	Lysosomal associated membrane protein 2	-1.33931	-0.0969318	-0.393152	-0.51343	-0.585706	0.266008	0.532016	2.20184	0.114974	3	0.033759	-0.484795	-0.130875	0.0624763	-0.129859	0.125746	0.251492	1.03271	0.377698	3
NM_002415	MIF	Macrophage migration inhibitory factor	NaN	NaN	NaN	NaN	NaN	NaN	NaN	NaN	NaN	NaN	NaN	NaN	NaN	NaN	NaN	NaN	NaN	NaN	NaN	NaN
NM_020998.	MST1	Macrophage stimulating 1	-0.887494	-0.956346	-0.369535	-0.395049	-0.652106	0.156497	0.312993	4.1669	0.0251531	3	-0.231954	-0.296858	-0.323701	0.349368	-0.125786	0.159551	0.319102	0.788376	0.488033	3
NM_002447	MST1R	Macrophage stimulating 1 receptor	-0.689135	-0.38577	-0.428498	-0.294584	-0.449497	0.08462	0.16924	5.31194	0.0130287	3	-0.223174	-0.107888	-0.375921	0.107008	-0.149994	0.101744	0.203487	1.47423	0.236861	3
NM_002116	HLA-A	Major histocompatibilty complex, class I, A	NaN	NaN	NaN	NaN	NaN	NaN	NaN	NaN	NaN	NaN	NaN	NaN	NaN	NaN	NaN	NaN	NaN	NaN	NaN	NaN
NM_005514	HLA-B	Major histocompatibilty complex, class I, B	-0.186251	-1.03171	0.167618	-0.119688	-0.292509	0.258086	0.516171	1.13338	0.33944	3	0.38015	-0.231551	0.38876	0.326811	0.216043	0.149825	0.299651	1.44196	0.244986	3
NM_019111	HLA-DRa	Major histocompatibilty complex, class II, DR alpha	0.404581	1.16831	0.190862	0.616465	0.595053	0.209906	0.419812	2.83486	0.0659253	3	1.73613	0.669837	1.62044	2.3457	1.59303	0.346413	0.692827	4.59863	0.0193279	3
NM_017458	MVP	Major vault protein	-1.25201	-0.156129	-0.876964	-0.19932	-0.621105	0.267334	0.534668	2.32333	0.102771	3	-0.957489	-0.702594	-0.558826	-0.943251	-0.79054	0.0968756	0.193751	8.16036	0.00384901	3
NM_002421	MMP1	Matrix metalloproteinase 1	NaN	0.0528594	-0.548177	-0.489496	-0.328271	0.191317	0.331371	1.71585	0.228326	2	1.4327	1.35004	1.26321	1.67789	1.43096	0.0892877	0.178575	16.0264	0.000528336	3
NM_004530	MMP2	Matrix metalloproteinase 2	-0.319764	-0.345883	-0.174304	-0.230694	-0.267661	0.0397026	0.0794053	6.74165	0.006665	3	-0.120611	-0.0661458	-0.1492	0.203587	-0.0330923	0.0807518	0.161504	0.409803	0.709457	3
NM_004530	MMP2	Matrix metalloproteinase 2	-0.636875	0.143623	-0.480725	-0.265516	-0.309873	0.16925	0.3385	1.83086	0.164529	3	-0.0170616	0.0532003	-0.270664	0.116543	-0.0294956	0.0848934	0.169787	0.347443	0.751205	3
NM_004994	MMP9	Matrix metalloproteinase 9	-0.669298	-0.175388	-0.48073	-0.373169	-0.424646	0.103191	0.206381	4.11516	0.0259964	3	-0.207717	-0.215187	-0.113557	-0.202311	-0.184693	0.0238584	0.0477169	7.74121	0.00448282	3
M92424	MDM2	Mdm2, transformed 3T3 cell double minute 2, p53 binding protein	-0.169448	-0.252873	0.253513	0.0747381	-0.0235176	0.115578	0.231156	0.203478	0.851782	3	0.521574	0.52303	0.716115	0.973821	0.683635	0.106974	0.213948	6.39067	0.00775918	3
NM_014641	MDC1	Mediator of DNA damage checkpoint 1	NaN	NaN	NaN	NaN	NaN	NaN	NaN	NaN	NaN	NaN	NaN	NaN	NaN	NaN	NaN	NaN	NaN	NaN	NaN	NaN
NM_006343	MERTK	Mer tyrosine kinase protoncogene	-0.816042	-0.257258	-0.608019	-0.0492524	-0.432643	0.172119	0.344238	2.51363	0.0866608	3	-0.141573	-0.210381	-0.326435	0.0517332	-0.156664	0.0792489	0.158498	1.97686	0.142492	3
NM_000245	MET	Met protoncogene	-0.992599	-0.716081	-0.512308	-0.431496	-0.663121	0.125085	0.25017	5.30137	0.0131008	3	-0.842645	-1.00633	-1.19468	-0.525169	-0.892204	0.141917	0.283833	6.28683	0.00812772	3
NM_002455	MTX1	Metaxin 1	-0.217303	-0.474248	-0.130938	-0.193047	-0.253884	0.0756723	0.151345	3.35505	0.0438942	3	-0.475811	-0.717497	-0.440373	-0.521882	-0.538891	0.0618293	0.123659	8.71578	0.00317939	3
NM_006636	MTHFD2	Methylenetetrahydrofolate dehydrogenase (NADP+ dependent)	0.0275046	-0.097407	0.372401	0.0685017	0.09275	0.09967	0.19934	0.930571	0.420718	3	1.46768	0.75297	0.716272	0.76518	0.925526	0.181017	0.362034	5.11292	0.0144767	3
NM_005916	MCM7	Minichromosome maintenance, S. Cerevisiae, homolog of, 7	-0.528986	-0.172143	0.0615236	0.168399	-0.117802	0.154406	0.308811	0.762936	0.501008	3	0.239258	-0.571712	-0.618823	0.214119	-0.18429	0.237529	0.475057	0.775864	0.494379	3
NM_002358	MAD2L1	Mitotic arrest deficient 2, S. Cerevisae homolog like 1	-0.401563	-0.375087	0.140556	-0.0904376	-0.181633	0.128425	0.25685	1.41431	0.25219	3	-0.682243	-0.035184	-0.73959	-0.377338	-0.458589	0.161982	0.323963	2.83112	0.0661287	3
NM_000903	NQO1	NAD(P)H dehydrogenase, quinone 1	NaN	-0.637823	-0.370012	NaN	-0.503918	0.133905	0.189371	3.76323	0.165347	1	-0.0581054	-0.324181	0.157566	-0.207164	-0.107971	0.103916	0.207832	1.03902	0.375179	3
NM_002507.	NGFR	Nerve growth factor receptor	-0.73631	-0.413468	-0.419492	-0.22944	-0.449677	0.105232	0.210464	4.2732	0.0235284	3	0.234964	0.187079	0.217684	0.321171	0.240225	0.028741	0.057482	8.35825	0.00359075	3
NM_013956	NRG1	Neuregulin 1	0.495135	0.683377	0.131811	0.667918	0.49456	0.128222	0.256445	3.85705	0.0307939	3	-0.2991	-0.120092	-0.453349	0.0253463	-0.211798	0.10433	0.208659	2.03009	0.135332	3
NM_016588.	NRN1	Neuritin 1	-0.458862	-0.422943	-0.413408	-0.261533	-0.389186	0.0436619	0.0873238	8.91364	0.00297831	3	-0.49661	-0.627638	-0.581791	-0.661902	-0.591985	0.0357769	0.0715538	16.5466	0.00048047	3
NM_000909	NPY1R	Neuropeptide Y receptor Y1	-0.561631	-0.464864	-0.473764	-0.287464	-0.446931	0.0574655	0.114931	7.77737	0.00442293	3	-0.112624	-0.297747	-0.351535	-0.0829878	-0.211223	0.0666708	0.133342	3.16815	0.0505525	3
NM_000433	NCF2	Neutrophil cytosolic factor 2	-0.552257	-0.565362	-0.214422	-0.135126	-0.366792	0.112069	0.224138	3.27291	0.0466744	3	-0.514549	-1.08174	0.691287	-0.434891	-0.334972	0.371158	0.742315	0.902507	0.43331	3
NM_000625	NOS2A	Nitric oxide synthase 2A	-0.582937	-0.581403	-0.430426	-0.304077	-0.474711	0.0671895	0.134379	7.06526	0.00582935	3	-0.0708286	-0.628193	-0.0750655	-0.665579	-0.359916	0.16586	0.33172	2.17	0.118456	3
NM_006096.	NDRG1	N-myc downstream regulated gene 1	-0.964198	-0.158693	-0.228367	0.00696533	-0.336073	0.215112	0.430225	1.56231	0.216147	3	-0.5708	-0.728232	-0.758484	-0.67003	-0.681887	0.0413279	0.0826557	16.4994	0.000484563	3
NM_003204.	NFE2L1	Nuclear factor erythroid 2 like 1	-1.66077	0.124729	-0.271986	-0.0986236	-0.476662	0.402966	0.805932	1.18288	0.32206	3	-0.0625822	0.00626262	0.0742642	-0.116311	-0.0245916	0.0414127	0.0828254	0.593817	0.594433	3
NM_003998	NFkB1	Nuclear factor kappa B subunit 1	1.6574	0.792409	1.73763	0.414014	1.15036	0.325616	0.651232	3.53288	0.0385596	3	3.18567	3.29548	3.53125	3.69369	3.42652	0.114575	0.22915	29.9064	8.21173e-05	3
NM_020530.	OSMR	Oncostatin M	NaN	NaN	NaN	NaN	NaN	NaN	NaN	NaN	NaN	NaN	NaN	NaN	NaN	NaN	NaN	NaN	NaN	NaN	NaN	NaN
NM_003999	OSMR	Oncostatin M receptor	NaN	0.61529	-0.707388	-0.389196	-0.160432	0.398589	0.690376	0.402499	0.726261	2	-0.0532847	0.177798	0.215677	-0.614525	-0.0685837	0.191441	0.382881	0.358251	0.743881	3
AF061034.	OPTN	Optinuerin	0.692111	0.335276	0.782881	-0.0474162	0.440713	0.189224	0.378447	2.32906	0.102236	3	0.474938	0.358626	0.852742	0.652249	0.584639	0.107845	0.21569	5.4211	0.0123143	3
NM_004153	ORC1L	Origin recognition complex, subunit 1-like (yeast)	-0.478468	-0.276839	-0.278925	-0.479602	-0.378458	0.0580698	0.11614	6.5173	0.00733891	3	-0.509591	-0.480089	-0.389627	-0.295601	-0.418727	0.048329	0.0966581	8.66409	0.00323487	3
NM_000607.	ORM1	Orsomucoid 1	-0.630507	-0.109765	-0.160199	-0.117844	-0.254579	0.125796	0.251593	2.02374	0.136164	3	-0.0592759	-0.372274	-0.478193	0.00630819	-0.225859	0.117885	0.235769	1.91593	0.151241	3
NM_000608.	ORM2	Orsomucoid 2	NaN	0.444737	-0.268977	0.100378	0.0920464	0.206074	0.35693	0.446667	0.698824	2	0.201681	-0.206121	-0.144939	-0.377598	-0.131744	0.12156	0.243121	1.08378	0.357791	3
NM_002543	OLR1	Oxidised low density lipoprotein (lectin like) receptor 1	-0.254428	0.465617	-0.100046	-0.156288	-0.0112862	0.162136	0.324273	0.0696091	0.948885	3	0.817013	0.838293	0.857302	0.900128	0.853184	0.0176795	0.0353589	48.2585	1.9592e-05	3
X69699.	PAX8	Paired box gene 8	-0.391523	-0.234621	-0.356356	-0.311981	-0.32362	0.0338363	0.0676725	9.56429	0.00242482	3	-0.55126	-0.561209	-0.629305	-0.588215	-0.582497	0.0174466	0.0348932	33.3874	5.90638e-05	3
NM_006347.	PPIH	Peptidyl-prolyl isomerase H	-0.666171	-0.403413	-0.218482	-0.192744	-0.370203	0.109244	0.218488	3.38877	0.0428135	3	-0.971338	-1.07766	-1.42456	-1.23079	-1.17609	0.0984644	0.196929	11.9443	0.00126223	3
NM_021127.	PMAIP1	Phorbol 12 myristate 13 acetate induced protein 1	NaN	2.81355	2.46391	2.5355	2.60432	0.106639	0.184704	24.4219	0.00167244	2	0.00238248	-0.343352	-0.0604661	-0.222082	-0.155879	0.0783578	0.156716	1.98933	0.140776	3
NM_002687.	PNN	Pinin, desmosome associated protein	-1.32894	-0.759574	-0.967495	-0.324288	-0.845074	0.209691	0.419382	4.0301	0.0274638	3	-0.538266	-0.265883	-0.53713	-0.718233	-0.514878	0.0932711	0.186542	5.52023	0.0117093	3
NM_000930	PLAT	Plasminogen activator, tissue	NaN	0.279821	-1.68608	-0.784464	-0.730241	0.568154	0.984072	1.28529	0.327431	2	-1.6368	0.452755	0.409233	-0.362702	-0.284378	0.488163	0.976325	0.582547	0.601092	3
NM_000952	PTAFR	Platlet activating factor receptor	NaN	0.975026	-1.15116	-0.653023	-0.276386	0.642018	1.11201	0.430496	0.708787	2	NaN	0.784088	0.724075	-0.420451	0.36257	0.391894	0.67878	0.925175	0.452545	2
M21571	PDGFA	Platlet derived growth factor alpha polypeptide	-0.652296	-0.121825	-0.245869	-0.419984	-0.359994	0.115032	0.230064	3.12951	0.0520854	3	-0.137465	0.00306677	0.0311977	0.230433	0.0318081	0.0757913	0.151583	0.41968	0.702962	3
NM_002608	PDGFB	Platlet derived growth factor beta polypeptide	0.483076	0.359001	0.645057	-0.214952	0.318046	0.187068	0.374137	1.70016	0.187661	3	0.00427614	-0.00936529	0.164076	0.156727	0.0789283	0.0471446	0.0942892	1.67417	0.19269	3
NM_016205	PDGFC	Platlet derived growth factor C	-0.603207	-0.409209	-0.309695	-0.132744	-0.363714	0.0981886	0.196377	3.70424	0.0341776	3	-0.368414	-0.563222	-0.449481	-0.304756	-0.421468	0.0557639	0.111528	7.55809	0.00480309	3
NM_006206.	PDGFRA	Platlet derived growth factor receptor, alpha polypeptide	-0.626259	-0.160621	-0.507516	-0.269398	-0.390948	0.106765	0.21353	3.66177	0.0352015	3	0.0140265	-0.178603	-0.076708	0.203742	-0.0093856	0.0812086	0.162417	0.115574	0.915292	3
NM_002609	PDGFRB	Platlet derived growth factor receptor, beta polypeptide	-0.663226	-0.368298	-0.204182	-0.0657782	-0.325371	0.128473	0.256946	2.5326	0.0852296	3	-0.265576	-0.366091	-0.377152	0.0067199	-0.250525	0.0893455	0.178691	2.804	0.0676282	3
NM_002620	PF4V1	Platlet Factor 4, variant 1	1.83831	2.97634	0.678045	1.76501	1.81442	0.469433	0.938866	3.86514	0.030627	3	3.3242	1.7259	2.80171	NaN	2.61727	0.470514	0.814954	5.56258	0.0308314	2
NM_005397.	PODXL	Podocalyxin like	NaN	1.42113	-1.04249	-0.448823	-0.0233931	0.742314	1.28573	0.0315137	0.977722	2	-0.98919	0.324432	0.282424	-0.943191	-0.331381	0.366728	0.733456	0.903617	0.432805	3
NM_005030.	PLK1	Polo-like kinase	-0.413085	-0.439031	-0.383139	-0.486383	-0.43041	0.0218747	0.0437494	19.6762	0.000286831	3	-0.948538	-0.737653	-1.2016	-1.3277	-1.05387	0.131623	0.263245	8.00677	0.00406662	3
NM_016937.	POLA	Polymerase (DNA directed), alpha	-0.277131	-0.297057	-0.358875	-0.565903	-0.374742	0.0660538	0.132108	5.67328	0.0108494	3	-0.475416	-0.402429	-0.540694	-0.818822	-0.55934	0.0909867	0.181973	6.1475	0.0086592	3
NM_002247	KCNMA1	Potassium large conductance calcium activated channel, subfamily M, alpha member 1	-0.683748	-0.412116	-0.280415	-0.503407	-0.469922	0.0847039	0.169408	5.54782	0.0115479	3	-0.336877	-0.603705	-0.411006	-0.408592	-0.440045	0.0571991	0.114398	7.69322	0.00456395	3
NM_005746.	PBEF	Pre B cell colony stimulating factor 1	1.27115	1.30125	0.998694	0.462147	1.00831	0.194355	0.38871	5.18798	0.0139071	3	2.80457	3.21911	2.86064	3.23109	3.02885	0.113906	0.227812	26.5907	0.000116701	3
NM_006211	PENK	Proenkephalin	-0.755327	-0.376765	-0.395952	-0.345284	-0.468332	0.0962334	0.192467	4.86663	0.0165737	3	NaN	-0.984759	-0.740622	-1.16774	-0.964373	0.123718	0.214286	7.79493	0.0160625	2
NM_002571.	PAEP	Progestagen associated endometrial protein	NaN	-0.177793	-1.01545	-0.637803	-0.610348	0.242199	0.419502	2.52002	0.127937	2	NaN	-0.0524227	-0.01735	-0.486277	-0.18535	0.150804	0.2612	1.22908	0.344025	2
NM_014456.	PDC4	Programmed cell death 4	-0.60689	-0.639706	-0.0396219	-0.478406	-0.441156	0.138295	0.276591	3.18996	0.0497128	3	-1.10949	-1.13424	-1.28495	-0.663276	-1.04799	0.133971	0.267942	7.82253	0.00434962	3
NM_000948.	PRL	Prolactin	-0.27336	-0.0494079	-0.3972	-0.487327	-0.301824	0.0948824	0.189765	3.18103	0.0500544	3	-0.161763	-0.166325	0.028253	-0.130482	-0.107579	0.0459727	0.0919454	2.34007	0.101216	3
NM_002592.	PCNA	Proliferating cell nuclear antigen	-0.613024	-0.326966	-0.195137	-0.110448	-0.311394	0.109969	0.219938	2.83165	0.0660997	3	-0.776925	-0.70309	-1.04969	-1.34713	-0.969208	0.146371	0.292742	6.62158	0.00701501	3
NM_002704.	PPBP	Pro-platlet basic protein	-0.597505	-0.0935002	-0.108538	-0.400084	-0.299907	0.121732	0.243465	2.46366	0.0905729	3	-0.154299	0.0820862	-0.229805	NaN	-0.100673	0.093943	0.162714	1.07163	0.396049	2
NM_002778.	PSAP	Prosaposin	-0.987239	-0.455006	-0.34585	-0.144013	-0.483027	0.179991	0.359983	2.68361	0.074819	3	-0.427024	-0.329286	-0.480075	0.0413626	-0.298756	0.117595	0.235189	2.54055	0.0846385	3
NM_004878.	PTGES	Prostaglandin E synthase	NaN	0.337477	-0.785283	-0.531006	-0.326271	0.339894	0.588715	0.959918	0.438389	2	-0.468552	0.474531	0.501439	-0.707041	-0.0499057	0.314392	0.628784	0.158737	0.88396	3
NM_000962.	PTGS1	Prostaglandin synthase 1 (COX1)	-0.548791	0.0357597	NaN	-0.079798	-0.19761	0.178731	0.309572	1.10563	0.384089	2	0.0651379	-0.114962	0.14463	NaN	0.031602	0.0767909	0.133006	0.411533	0.720592	2
X75252	PBP	Prostatic binding protein	-0.723958	-0.796864	-0.244583	-0.149851	-0.478814	0.164401	0.328802	2.91248	0.0618722	3	-0.80201	-1.11254	-1.29758	-1.07411	-1.07156	0.102236	0.204472	10.4812	0.00185431	3
NM_004705.	PRKRIR	Protein kinase, interferon inducible double stranded RNA dependent inhibitor, repressor of (p58 repressor)	-0.873207	-0.416146	-0.189809	-0.196584	-0.418936	0.160289	0.320577	2.61364	0.0794353	3	-0.223619	-0.393722	-0.388571	-0.231055	-0.309242	0.0473237	0.0946473	6.53461	0.00728381	3
NM_003981	PRC1	Protein regulator of cytokinesis 1	NaN	-0.433669	-0.257386	-1.18972	-0.626925	0.285962	0.4953	2.19234	0.159669	2	-0.564462	NaN	-0.435301	-1.08583	-0.695197	0.198842	0.344405	3.49622	0.072968	2
NM_005446.	P2RXL1	Purinergic receptor P2X-like 1, orphan receptor	-0.751566	-0.163685	-0.193067	-0.0970457	-0.301341	0.151413	0.302826	1.99019	0.140658	3	-0.312846	0.351698	-0.477562	0.160889	-0.0694556	0.194983	0.389965	0.356214	0.745258	3
NM_002870	RAB13	RAB13, member RAS oncogene family	-0.606144	-0.629242	-0.171684	-0.565851	-0.49323	0.10798	0.215959	4.56781	0.0196818	3	-0.0197177	-0.192201	-0.223568	-0.0907688	-0.131564	0.0468289	0.0936578	2.80946	0.067323	3
NM_006265	RAD21	RAD21 homolog (S. pombe)	-0.545686	-0.7795	-0.0624694	-0.748345	-0.534	0.165502	0.331004	3.22654	0.0483428	3	-0.29617	-0.971388	-0.904362	-0.68035	-0.713067	0.15226	0.30452	4.68323	0.0183983	3
NM_015149	RALGDS	Ral Guanine nucleotide dissociation stimulator	-0.528869	-1.98576	1.19322	-1.02791	-0.587329	0.666052	1.3321	0.881806	0.442814	3	-1.14448	-0.451667	-0.53554	1.02475	-0.276734	0.460472	0.920943	0.600979	0.590228	3
NM_002923.	RGS2	Regulator of G protein signalling 2	-0.620318	0.0613233	-0.178141	-0.426948	-0.291021	0.148268	0.296536	1.9628	0.144457	3	-0.677657	-0.704112	-0.720179	-0.736178	-0.709531	0.0124793	0.0249586	56.8567	1.19851e-05	3
NM_002916.	RFC4	Replication factor (activator 1) 4, 37kDa	-0.804463	-0.163384	-0.338731	-0.0757747	-0.345588	0.162432	0.324864	2.12759	0.123293	3	-0.300967	-0.734267	-0.322792	-0.309689	-0.416929	0.105875	0.211749	3.93795	0.029176	3
NM_001033.	RRM1	Ribonucleotide reductase M1 polypeptide	-0.324247	-0.865812	-0.0387798	-0.718471	-0.486828	0.188075	0.37615	2.58847	0.0811813	3	-0.453005	-0.573981	-0.557196	0.13092	-0.363315	0.166904	0.333808	2.1768	0.117702	3
NM_001034.	RRM2	Ribonucleotide reductase M2 polypeptide	-0.446141	-0.809317	0.250391	-1.02621	-0.507818	0.27963	0.55926	1.81604	0.16698	3	-0.445927	-0.0613849	0.104599	0.413997	0.00282091	0.1791	0.3582	0.0157505	0.988422	3
NM_002953	RPS6KA1	Ribosomal protein S6 kinase, 90kDa, polypeptide 1	NaN	NaN	NaN	NaN	NaN	NaN	NaN	NaN	NaN	NaN	NaN	NaN	NaN	NaN	NaN	NaN	NaN	NaN	NaN	NaN
NM_006271.	S100A1	S100 calcium binding protein A1	-0.361535	-0.462325	-0.25222	-0.213713	-0.322448	0.056161	0.112322	5.7415	0.0104927	3	-0.251787	-0.72365	-0.416394	-0.580992	-0.493206	0.10206	0.204119	4.83253	0.0168945	3
NM_000582	SPP1	Secreted phosphoprotein 1	-0.0766615	-0.221045	-0.0215943	NaN	-0.106434	0.0594696	0.103004	1.78971	0.215391	2	0.884581	0.231336	0.309958	0.0985464	0.381105	0.173402	0.346804	2.19781	0.115408	3
NM_003012.	SFRP1	Secreted frizzled-related protein 1	-0.570817	-0.598937	-0.280014	-0.308762	-0.439632	0.0842577	0.168515	5.21771	0.0136895	3	0.663871	0.714054	0.482988	0.57693	0.609461	0.0507887	0.101577	11.9999	0.00124503	3
NM_003013	SFRP2	Secreted frizzled-related protein 2	NaN	-0.114019	0.531237	-0.402661	0.00485253	0.276067	0.478162	0.0175774	0.987572	2	0.272559	1.30857	0.114642	0.204249	0.475006	0.279731	0.559461	1.69808	0.188057	3
NM_003118.	SPARC	Secreted protein, acidic, cysteine-rich	-0.801506	-0.631744	-0.253803	-0.137755	-0.456202	0.156105	0.312209	2.92241	0.0613761	3	-0.367234	-1.09111	-0.762347	-0.851597	-0.768073	0.150565	0.301129	5.10129	0.0145677	3
NM_000450	SELE	Selectin E	NaN	-0.280787	-0.740493	NaN	-0.51064	0.229853	0.325061	2.22159	0.269265	1	NaN	-0.165931	0.079133	-0.422816	-0.169871	0.144914	0.250998	1.17222	0.361838	2
NM_003005.	SELP	Selectin P	NaN	0.0155027	-0.528068	NaN	-0.256283	0.271786	0.384363	0.94296	0.518684	1	-0.297592	-0.235349	-0.280756	0.00819583	-0.201375	0.0710828	0.142166	2.83297	0.066028	3
NM_000295.	SERPINA1	Serine (or cysteine) proteinase inhibitor, clade A (alpha-1 antiproteinase antitrypsin), member 1	NaN	-0.220162	-0.485116	-0.292929	-0.332736	0.0790329	0.136889	4.21009	0.0520521	2	-1.65288	0.717214	0.618594	0.233185	-0.0209729	0.553903	1.10781	0.0378638	0.972175	3
NM_000602	SERPINE1	Serine (or cysteine) proteinase inhibitor, clade E (nexin, plasminogen activator inhibitor type 1), member 1	-1.13938	0.366975	-0.757911	-0.310768	-0.460271	0.323582	0.647164	1.42242	0.250053	3	-0.0751242	-0.0706913	0.0182633	-0.32651	-0.113516	0.0741845	0.148369	1.53018	0.223464	3
NM_198433.	STK6	Serine/threonine kinase 6	NaN	-0.716433	-0.324829	-0.78552	-0.608927	0.143442	0.248449	4.2451	0.0512617	2	-0.906581	-1.08019	-0.688103	-1.03251	-0.926845	0.087601	0.175202	10.5803	0.00180378	3
X13895	SAA3P	Serum amyloid A3 pseudogene	-0.338338	0.00556034	-0.0759284	-0.0373708	-0.111519	0.0774162	0.154832	1.44052	0.245357	3	-0.921615	-1.2743	-1.03492	-1.02842	-1.06481	0.0745025	0.149005	14.2923	0.00074227	3
X13895	SAA3P	Serum amyloid A3 pseudogene	NaN	-0.0734451	-0.968895	-0.478788	-0.507043	0.25888	0.448393	1.9586	0.189255	2	0.319638	-0.112539	-0.0825902	-0.114432	0.0025191	0.105958	0.211915	0.0237746	0.982525	3
NM_183001.	SHC1	SHC (Src homology 2 domain containing) transforming protein 1	0.17636	-0.41647	0.351926	-0.765321	-0.163376	0.259382	0.518765	0.629867	0.573486	3	-0.128389	-0.102704	0.185835	-0.136429	-0.0454217	0.0774202	0.15484	0.58669	0.598638	3
AA192285	EST	Similar to Ferritin light chain human mRNA sequence	-0.533998	-0.503586	-0.249764	-0.242889	-0.382559	0.0789112	0.157822	4.84797	0.0167482	3	-0.962211	-0.917821	-1.70201	-1.05593	-1.15949	0.183115	0.366229	6.33207	0.00796439	3
W89100	EST	Similar to thromboxane A2 receptor	-0.165166	-0.383378	0.108424	-0.5286	-0.24218	0.138693	0.277385	1.74616	0.179117	3	-0.0984222	-0.984823	-1.03313	-0.73662	-0.71325	0.214988	0.429976	3.31763	0.045134	3
NM_004757.	SCYE1	Small inducible cytokine subfamily E, member 1	-0.839622	-0.452227	-0.219388	-0.0108934	-0.380533	0.177601	0.355201	2.14263	0.121551	3	-0.942926	-1.00908	-0.7905	-0.883063	-0.906392	0.0464174	0.0928348	19.527	0.000293413	3
NM_005631.	SMO	Smoothened homolog (Drosophilia)	-0.314673	0.446345	-0.368024	-0.940714	-0.294266	0.284642	0.569285	1.03381	0.377257	3	0.263347	0.171801	0.298698	-0.697421	0.00910623	0.237022	0.474044	0.0384194	0.971767	3
NM_006062.	SMYD5	SMYD family member 5	3.57126	3.36981	4.20775	3.64893	3.69944	0.179353	0.358706	20.6266	0.000249187	3	2.29405	1.92036	2.74636	2.7083	2.41727	0.194746	0.389491	12.4124	0.00112679	3
AA482549	EST	Soares ovary tumour NbHOT	-0.572607	-0.310281	-0.413156	-0.37552	-0.417891	0.0557782	0.111556	7.49201	0.00492606	3	-0.154041	-0.0150621	-0.336016	0.0422548	-0.115716	0.0842055	0.168411	1.37421	0.263045	3
NM_006517	SLC16A2	Solute carrier family 16 (monocarboxylic acid transporters), members 2	-0.364713	0.560167	-0.939861	-1.06775	-0.45304	0.370726	0.741453	1.22203	0.308955	3	0.187167	0.165167	0.476123	-0.888386	-0.014982	0.29963	0.59926	0.0500018	0.963264	3
NM_002394	SLC3A2	Solute carrier family 3 (activators of dibasic and neutral amino acid transport), member 2	-0.502456	-0.25557	0.280865	0.571609	0.0236119	0.245148	0.490296	0.0963168	0.929343	3	0.135012	0.0717997	-0.102763	0.395013	0.124765	0.103164	0.206328	1.20939	0.313127	3
NM_001467.	SLC37A4	Solute carrier family 37 (glycerol 6 phosphate transporter), members 4	-0.86976	-0.119601	-0.294024	0.0423323	-0.310263	0.198741	0.397482	1.56114	0.216409	3	0.182838	-0.372189	-0.310768	0.059487	-0.110158	0.136483	0.272966	0.807121	0.478654	3
NM_003486.	SLCA75	Solute carrier family 7, member 5	-0.520047	-0.774193	0.383427	-0.312157	-0.305742	0.24839	0.496779	1.2309	0.306064	3	-0.312225	0.432291	0.821483	1.296	0.559387	0.339994	0.679988	1.64528	0.198462	3
NM_004598.	SPOCK	Sparc/osteopontin, cmcv and kazal like domains proteoglycan	-0.193415	0.280769	-0.647058	-0.672812	-0.308129	0.22506	0.450121	1.36909	0.264465	3	-0.43815	-0.0183541	-0.139658	-0.436502	-0.258166	0.106361	0.212722	2.42726	0.0935588	3
NM_005066.	SFPQ	Splicing factor proline/glutamine rich	-0.415849	0.0334739	0.178571	0.346948	0.0357859	0.163602	0.327205	0.218737	0.840891	3	0.267608	0.251734	0.0239818	0.431947	0.243818	0.0838398	0.16768	2.90814	0.0620902	3
NM_003101.	SOAT1	Sterol O-acyltransferase
NM_000636	SOD2	Superoxide dismutase 2	NaN	4.6585	3.7216	4.919	4.43303	0.363579	0.629737	12.1928	0.00665947	2	5.44434	5.44164	5.59039	6.00362	5.62	0.132509	0.265018	42.4122	2.88488e-05	3
NM_003102.	SOD3	Superoxide dismutase 3	NaN	-0.348512	-0.675003	NaN	-0.511757	0.163246	0.230864	3.13489	0.19658	1	-0.23688	-0.408444	-0.0377394	0.113597	-0.142367	0.114089	0.228177	1.24786	0.300609	3
NM_144678.	TOM1L2	Target of myb1 like 2	-0.667892	-0.147691	-0.588964	-0.492531	-0.474269	0.114612	0.229225	4.13803	0.0256192	3	-0.360735	-0.61278	-0.599312	-0.64683	-0.554914	0.065494	0.130988	8.47275	0.00345173	3
NM_002160	TNC	Tenascin C	-0.516485	-0.212341	-0.789925	-0.843915	-0.590666	0.145049	0.290098	4.07218	0.0267249	3	0.850136	0.349858	0.478675	0.478666	0.539334	0.107958	0.215916	4.99577	0.0154282	3
NM_005727	TSPAN1	Tetraspan 1	NaN	0.934202	-0.942715	-0.981625	-0.330046	0.632224	1.09504	0.52204	0.653702	2	-0.0168127	-0.0235705	0.322996	-1.05675	-0.193535	0.298896	0.597792	0.647499	0.563442	3
NM_006472.	TXNIP	Thioredoxin interacting protein	-4.13483	-4.89581	-2.78145	-3.21651	-3.75715	0.472887	0.945773	7.94514	0.00415851	3	-1.11548	-2.04503	-1.49956	-1.89125	-1.63783	0.208566	0.417133	7.8528	0.00430138	3
NM_003246.	THBS1	Thrombospondin 1	-1.25326	-0.0602768	-0.178225	0.16137	-0.332599	0.314856	0.629713	1.05635	0.368352	3	1.7806	2.98487	1.07507	1.7104	1.88774	0.39865	0.7973	4.73532	0.0178545	3
NM_003247	THBS2	Thrombospondin 2	-0.851013	-0.410869	-0.394553	-0.537756	-0.548548	0.105779	0.211559	5.18577	0.0139234	3	-1.06785	-0.697736	-0.582286	-0.536873	-0.721187	0.120413	0.240826	5.98928	0.00931949	3
NM_007112.	THBS3	Thrombospondin 3	-0.218295	-0.323141	-0.367384	-0.188187	-0.274252	0.0424284	0.0848568	6.46387	0.00751249	3	-0.480119	-0.265403	-0.392985	-0.0242272	-0.290683	0.0991587	0.198317	2.9315	0.0609269	3
NM_003248.	THBS4	Thrombospondin 4	-0.514544	-0.34984	-0.484277	-0.456702	-0.451341	0.0358359	0.0716717	12.5947	0.0010793	3	-0.588538	-0.379401	-0.88666	-0.525805	-0.595101	0.106606	0.213212	5.58224	0.0113505	3
NM_003258.	TK1	Thymidine kinase 1	-1.05404	-0.642864	-0.316666	-0.286359	-0.574983	0.178918	0.357835	3.21368	0.0488191	3	-0.675372	-0.718257	-0.955567	-0.0599632	-0.60229	0.190987	0.381974	3.15356	0.0511244	3
NM_001071.	TYMS	Thymidylate synthestase	NaN	NaN	NaN	NaN	NaN	NaN	NaN	NaN	NaN	NaN	NaN	NaN	NaN	NaN	NaN	NaN	NaN	NaN	NaN	NaN
NM_003276.	TMPO	Thymopoietin	-0.352986	-0.345062	0.217603	-0.600985	-0.270357	0.173164	0.346327	1.56128	0.216378	3	-0.381615	0.0914914	0.11716	-0.0144466	-0.0468526	0.115165	0.23033	0.406831	0.711417	3
U96131.	TRIP13	Thyroid hormone receptor interactor 13	-0.3947	-0.806534	-0.00118527	-0.469145	-0.417891	0.165291	0.330581	2.52822	0.0855575	3	-0.687401	-1.49054	-1.04392	-1.13953	-1.09035	0.165099	0.330198	6.60419	0.00706772	3
NM_001067	TOP2a	Topoisomerase, DNA, 11, alpha	-0.555608	-0.88143	-0.247332	-0.889603	-0.643493	0.153257	0.306514	4.19879	0.0246509	3	-1.59196	-1.62388	-1.69928	-1.32704	-1.56054	0.08102	0.16204	19.2612	0.000305651	3
NM_005879.	TRIP	Traf-interacting protein	0.557685	0.38068	0.895512	0.119572	0.488362	0.162834	0.325668	2.99914	0.0577082	3	0.266827	1.56582	1.67406	2.15311	1.41495	0.403419	0.806838	3.5074	0.0392711	3
NM_006706.	TCERG1	Transcription elongation regulator 1	-0.60713	-0.370057	-0.194253	-0.24582	-0.354315	0.0919938	0.183988	3.85151	0.0309088	3	-0.257817	-0.572611	-0.548366	-0.342115	-0.430227	0.0773083	0.154617	5.56509	0.0114483	3
NM_003236.	TGFA	Transforming growth factor alpha	-1.31727	0.143581	-0.692378	-0.583883	-0.612489	0.299383	0.598767	2.04583	0.133297	3	-0.983997	0.655669	0.1834	0.127248	-0.00442011	0.347359	0.694718	0.0127249	0.990646	3
NM_004613	TGM2	Transglutaminase 2 (C polypeptide, protein-glutamine gamma glutamyltransferase)	0.0233831	-0.0820258	-0.337355	-0.363603	-0.1899	0.0953249	0.19065	1.99213	0.140393	3	0.386692	-0.105246	0.00229196	0.252941	0.13417	0.112763	0.225526	1.18984	0.31969	3
NM_000593	TAP1	Transporter 1, ATP-binding cassette, subfamily B (MDR/TAP)	-0.423656	-0.622326	-0.451097	-0.692014	-0.547273	0.0652647	0.130529	8.38544	0.00355708	3	-0.517268	-0.43473	-0.590153	-0.720809	-0.56574	0.0606599	0.12132	9.32642	0.00260998	3
NM_000544.	TAP2	Transporter 2, ATP-binding cassette, subfamily B (MDR/TAP)	-0.690103	-0.0871096	-0.330668	-0.137793	-0.311418	0.136697	0.273394	2.27816	0.107116	3	-0.57425	-0.799826	-0.764404	-0.363977	-0.625614	0.100293	0.200586	6.23786	0.00830951	3
NM_000391.	TPP1	Tripeptidyl peptidase I	-0.282874	-0.647972	1.49443	-0.689614	-0.0315074	0.516785	1.03357	0.060968	0.955219	3	0.0129436	-0.0359105	0.277589	0.0711122	0.0814336	0.0689469	0.137894	1.18111	0.322668	3
NM_005480.	TROAP	Trophinin associated protein (tastin)	-0.838322	-0.36807	-0.159334	0.22124	-0.286122	0.220819	0.441638	1.29573	0.285755	3	-0.369513	-0.909144	-0.796595	-1.08537	-0.790156	0.152286	0.304571	5.18864	0.0139022	3
NM_006290	TNFAIP3	Tumour necrosis factor alpha induced protein 3	NaN	2.95001	3.93648	1.8274	2.90463	0.609264	1.05528	4.76744	0.0412916	2	2.16093	2.88277	2.62622	2.4353	2.52631	0.152435	0.304869	16.573	0.000478191	3
NM_003810	TNFSF10	Tumour necrosis factor ligand superfamily, member 10	-0.952926	-0.179256	-0.397712	-0.407447	-0.484335	0.16484	0.32968	2.93822	0.0605972	3	-0.181166	0.0839756	-0.429304	0.0866661	-0.109957	0.1236	0.2472	0.889619	0.439206	3
NM_003701	TNFSF11	Tumour necrosis factor ligand superfamily, member 11	NaN	-0.174627	NaN	-0.860174	-0.5174	0.342773	0.484755	1.50945	0.372491	1	-0.264347	0.10388	-0.327037	-0.398617	-0.22153	0.111884	0.223768	1.98	0.142058	3
NM_003809.	TNFSF12	Tumour necrosis factor ligand superfamily, member 12	-0.926876	-0.789848	-0.467237	-0.325137	-0.627274	0.139371	0.278742	4.50076	0.0204811	3	-0.957503	-0.888305	-0.512602	-0.729942	-0.772088	0.0987398	0.19748	7.81942	0.00435462	3
NM_003808.	TNFSF13	Tumour necrosis factor ligand superfamily, member 13	-0.560902	-0.702519	-0.163752	-0.37695	-0.451031	0.116667	0.233335	3.86596	0.0306102	3	-0.911781	-1.0845	-1.0335	-0.724807	-0.938645	0.0799572	0.159914	11.7393	0.00132834	3
NM_006573	TNFSF13B	Tumour necrosis factor ligand superfamily, member 13b	-0.304717	-0.196467	-0.393055	-0.691009	-0.396312	0.106138	0.212277	3.73391	0.0334845	3	-0.046342	-0.214233	-0.553772	0.00385303	-0.202624	0.125995	0.25199	1.60819	0.20616	3
NM_003807.	TNFSF14	Tumour necrosis factor ligand superfamily, member 14	NaN	-0.045995	-0.134091	-0.406588	-0.195558	0.108537	0.187991	1.80177	0.213371	2	-0.111544	-0.164035	-0.304337	-0.383434	-0.240838	0.0625709	0.125142	3.84904	0.0309604	3
NM_005118	TNFSF15	Tumour necrosis factor ligand superfamily, member 15	NaN	-0.190984	-0.324139	NaN	-0.257562	0.0665778	0.0941552	3.86858	0.161037	1	0.146072	-0.0164065	0.262771	0.555519	0.236989	0.120624	0.241248	1.9647	0.14419	3
NM_003326	TNFSF4	Tumour necrosis factor ligand superfamily, member 4	NaN	NaN	NaN	NaN	NaN	NaN	NaN	NaN	NaN	NaN	NaN	NaN	NaN	NaN	NaN	NaN	NaN	NaN	NaN	NaN
NM_001244.	TNFSF8	Tumour necrosis factor ligand superfamily, member 8	NaN	-0.0468943	-0.417352	NaN	-0.232123	0.185229	0.261953	1.25317	0.428767	1	-0.0626194	-0.176825	0.231531	-1.02028	-0.257048	0.268556	0.537113	0.957148	0.409103	3
NM_003811.	TNFSF9	Tumour necrosis factor ligand superfamily, member 9	-0.511146	1.69138	1.06222	0.871288	0.778435	0.464187	0.928375	1.67698	0.192139	3	0.411226	0.416063	0.397227	0.360551	0.396267	0.0125573	0.0251145	31.5568	6.99237e-05	3
NM_003842	TNFRSF10B	Tumour necrosis factor receptor superfamily, member 10B	-0.125005	-0.166232	-0.0186668	-0.150476	-0.115095	0.0332458	0.0664916	3.46194	0.0405829	3	-1.17832	0.0199296	-0.163378	0.025179	-0.324147	0.288079	0.576158	1.1252	0.342399	3
NM_003841.	TNFRSF10C	Tumour necrosis factor receptor superfamily, member 10C	NaN	NaN	NaN	NaN	NaN	NaN	NaN	NaN	NaN	NaN	NaN	NaN	NaN	NaN	NaN	NaN	NaN	NaN	NaN	NaN
NM_003839	TNFRSF11A	Tumour necrosis factor receptor superfamily, member 11A	-0.532284	0.00446935	-0.546372	-0.419566	-0.373438	0.129125	0.25825	2.89206	0.0629073	3	0.303313	0.132389	0.212905	0.874345	0.380738	0.168198	0.336396	2.26363	0.108562	3
NM_002546.	TNFRSF11B	Tumour necrosis factor receptor superfamily, member 11B	NaN	NaN	NaN	NaN	NaN	NaN	NaN	NaN	NaN	NaN	NaN	NaN	NaN	NaN	NaN	NaN	NaN	NaN	NaN	NaN
NM_012452.	TNFRSF13B	Tumour necrosis factor receptor superfamily, member 13B	NaN	-0.381922	-0.445723	NaN	-0.413822	0.0319006	0.0451142	12.9723	0.0489786	1	-0.183164	-0.300733	-0.0722283	-0.55921	-0.278834	0.104454	0.208909	2.66943	0.0757272	3
NM_003820.	TNFRSF14	Tumour necrosis factor receptor superfamily, member 14	-0.546571	-0.0344745	0.243486	-0.085958	-0.105879	0.163748	0.327496	0.646599	0.563952	3	-0.342779	-0.283992	-0.314241	0.00411458	-0.234224	0.0803477	0.160695	2.91513	0.061739	3
NM_001192	TNFRSF17	Tumour necrosis factor receptor superfamily, member 17	NaN	0.0461148	NaN	-0.53214	-0.243013	0.289128	0.408888	0.840503	0.555032	1	0.22837	0.611895	NaN	NaN	0.420133	0.191762	0.271193	2.1909	0.272595	1
NM_018647.	TNFRSF19	Tumour necrosis factor receptor superfamily, member 19	NaN	1.45613	-0.926251	-0.447712	0.0273884	0.727604	1.26025	0.0376419	0.973393	2	-0.211681	0.158659	0.158862	-0.760744	-0.163726	0.217318	0.434636	0.753395	0.505947	3
NM_001065.	TNFRSF1A	Tumour necrosis factor receptor superfamily, member 1A	-0.35073	-0.54109	0.547485	-0.00523597	-0.0873927	0.238922	0.477845	0.365778	0.738801	3	-0.437416	-0.34922	-0.382921	-0.149364	-0.32973	0.0628075	0.125615	5.24985	0.0134593	3
NM_001066	TNFRSF1B	Tumour necrosis factor receptor superfamily, member 1B	-0.459915	-0.414175	-0.293772	-0.249982	-0.354461	0.0494008	0.0988016	7.17521	0.00557703	3	-0.0726368	-0.0795018	-0.109882	0.180141	-0.02047	0.067358	0.134716	0.303898	0.781064	3
NM_014452.	TNFRSF21	Tumour necrosis factor receptor superfamily, member 21	-0.294282	-0.196226	-0.406731	-0.926283	-0.455881	0.162591	0.325181	2.80386	0.0676362	3	0.231763	0.353245	0.195767	-0.0347506	0.186506	0.0810814	0.162163	2.30023	0.104966	3
NM_003790.	TNFRSF25	Tumour necrosis factor receptor superfamily, member 25	-0.446769	-0.19388	-0.202534	0.128416	-0.178692	0.117962	0.235923	1.51483	0.227054	3	0.0458028	-0.338991	-0.157825	-0.120553	-0.142892	0.0789423	0.157885	1.81008	0.167977	3
NM_001250	TNFRSF5	Tumour necrosis factor receptor superfamily, member 5	0.151364	0.426924	-0.396864	-0.122877	0.0146368	0.177228	0.354456	0.0825872	0.939382	3	2.35857	2.17416	2.35208	2.76857	2.41334	0.12588	0.25176	19.1718	0.000309915	3
X67878	TNFRSF5	Tumour necrosis factor receptor superfamily, member 5	-0.558026	-0.320366	-0.387033	-0.0679037	-0.333332	0.101649	0.203299	3.27923	0.0464527	3	0.0226573	0.125391	-0.046181	0.214844	0.0791779	0.0573371	0.114674	1.38092	0.261194	3
NM_003823.	TNFRSF6B	Tumour necrosis factor receptor superfamily, member 6B	-0.472587	-0.354376	0.0153269	-0.197656	-0.252323	0.105497	0.210995	2.39175	0.096589	3	0.157367	-0.456714	-0.107188	-0.491397	-0.224483	0.15404	0.308081	1.4573	0.241088	3
NM_001242.	TNFRSF7	Tumour necrosis factor receptor superfamily, member 7	-0.138065	-0.284225	-0.677096	-0.795391	-0.473694	0.156367	0.312733	3.02938	0.0563387	3	-0.144349	-0.422741	-0.0697914	-0.858291	-0.373793	0.178465	0.356929	2.09449	0.127231	3
NM_001243.	TNFRSF8	Tumour necrosis factor receptor superfamily, member 8	-0.459728	-0.503055	-0.620915	-0.131813	-0.428878	0.104714	0.209428	4.09571	0.0263228	3	0.0432304	-0.751306	-0.208618	-0.930821	-0.461879	0.227843	0.455687	2.02718	0.135713	3
NM_001561	TNFRSF9	Tumour necrosis factor receptor superfamily, member 9	NaN	0.587727	-0.816835	-0.312859	-0.180656	0.410815	0.711553	0.439749	0.703074	2	1.29923	1.77149	1.3437	0.825867	1.31007	0.19335	0.386701	6.77563	0.00657012	3
NM_000594	TNF-a	Tumour necrosis factor, alpha	4.00419	4.7541	5.07933	5.39269	4.80758	0.297839	0.595678	16.1415	0.000517211	3	1.93254	1.8074	2.06396	2.65827	2.11554	0.188337	0.376675	11.2327	0.00151273	3
NM_000546	TP53	Tumour protein p53 (Li-Fraumeni syndrome)	-0.673404	-0.442368	-0.273535	0.0224004	-0.341726	0.146452	0.292903	2.33337	0.101834	3	-0.24255	-0.126195	-0.364747	0.0111594	-0.180583	0.080353	0.160706	2.24737	0.110206	3
NM_006293.	TYRO3	TYRO3 protein tyrosine kinase	-0.337334	-0.578502	NaN	NaN	-0.457918	0.120584	0.170531	3.79752	0.16392	1	0.0114072	-0.436376	0.358628	-1.44625	-0.378148	0.391454	0.782907	0.96601	0.405297	3
NM_003405	YWAH	Tyrosine 3 monooxygenase/tryptophan 5-monoxygenase activation protein, eta polypeptide	-0.371579	-0.512357	0.10054	-0.282136	-0.266383	0.131165	0.262329	2.0309	0.135226	3	-0.250927	-0.513532	-0.375808	-0.00701663	-0.286821	0.107585	0.215171	2.66598	0.0759499	3
NM_004223.	UBE2L6	Ubiquitin conjugating enzyme E2L6	-0.731544	-0.222591	-0.199396	-0.25383	-0.35184	0.127058	0.254117	2.76913	0.0696193	3	-0.190213	-0.179456	-0.489244	0.0921055	-0.191702	0.118754	0.237508	1.61428	0.204874	3
NM_005154.	USP8	Ubiquitin-specific protease 8	-0.519904	-0.46282	0.0122331	-0.142897	-0.278347	0.127529	0.255058	2.18262	0.117061	3	-0.286083	-0.307912	-0.276577	0.248141	-0.155608	0.134743	0.269485	1.15485	0.331788	3
NM_003358	UCGC	UDP glucose ceramide glucosyltransferase	-0.304879	-0.361184	-0.255108	-0.36845	-0.322405	0.0265518	0.0531037	12.1425	0.00120239	3	1.00284	0.848309	0.996923	0.959866	0.951986	0.0358432	0.0716864	26.5597	0.000117108	3
NM_003355	UCP2	Uncoupling protein 2	-0.784174	-0.403707	-0.205923	0.0379254	-0.33897	0.173721	0.347443	1.95123	0.146099	3	-0.723996	-0.89363	-0.814151	-0.398626	-0.707601	0.108664	0.217328	6.51183	0.00735644	3
NM_181597	UPP1	Uridine phosphorylase 1	-1.78512	0.191667	-0.876162	-0.295983	-0.691399	0.424904	0.849807	1.62719	0.202176	3	-1.22155	0.423583	0.199384	0.0202686	-0.144578	0.368347	0.736693	0.392504	0.720911	3
NM_001078	VCAM1	Vascular cell adhesion molecule 1	-0.550762	0.141736	0.247238	-0.0821606	-0.0609872	0.177113	0.354226	0.344341	0.753314	3	0.160862	0.717411	0.235912	0.449784	0.390992	0.124838	0.249677	3.13198	0.0519855	3
NM_005429	VEGFC	Vascular endothelial growth factor C	-0.32257	-0.369558	NaN	NaN	-0.346064	0.0234936	0.033225	14.7301	0.0431527	1	0.156047	-0.26664	0.113097	-0.0942987	-0.0229487	0.0979049	0.19581	0.234398	0.829763	3
NM_005343.	HRAS	v-Ha-ras Harvey rat sarcoma viral oncogene homolog	-0.888702	-0.0682673	-0.307804	-0.373774	-0.409637	0.172649	0.345299	2.37265	0.0982678	3	-0.0448608	-0.306067	-0.00725272	0.386034	0.00696321	0.142762	0.285523	0.0487751	0.964164	3
NM_003380	VIM	Vimentin	NaN	-0.146263	-0.249588	NaN	-0.197926	0.0516625	0.0730618	3.83113	0.162543	1	-0.782057	-0.37073	-0.147524	-0.527099	-0.456852	0.133477	0.266954	3.4227	0.0417604	3
NM_000222.	KIT	v-kit Hardy-Zuckerman 4 feline sarcoma viral oncogene homolog	-0.617138	-0.504431	-0.496126	-0.300622	-0.479579	0.0657263	0.131453	7.29661	0.00531488	3	-1.11095	-0.757357	-1.6182	-0.831601	-1.07952	0.195024	0.390048	5.53534	0.0116206	3
NM_005375	C-MYB	V-MYB avian myeloblastosis viral oncogene homolog	-1.2781	-0.478825	-0.475067	-0.367254	-0.649812	0.211021	0.422042	3.07937	0.0541628	3	-2.00514	-2.01132	-1.52519	-0.7932	-1.58371	0.287052	0.574103	5.51717	0.0117274	3
NM_002466	MYBL2	V-Myb avian myeloblastosis viral oncogene homolog like 2	-0.535476	-0.22657	-0.103946	-0.258403	-0.281099	0.091095	0.18219	3.08578	0.0538914	3	-0.390146	-0.341229	-0.377787	-0.13236	-0.31038	0.0602418	0.120484	5.15224	0.0141746	3
NM_002908.	C-REL	V-rel avian reticuloendotheliosis viral oncogene homolog, Rel	0.0448858	0.123888	0.689031	-0.030269	0.206884	0.163768	0.327536	1.26328	0.295741	3	2.83562	2.47549	2.94508	3.22101	2.8693	0.15429	0.30858	18.5968	0.000339353	3
NM_021975	RELA	V-rel reticuloendotheliosis viral oncogene homolog A	-0.204929	-0.395209	0.194147	-0.468605	-0.218649	0.148391	0.296783	1.47346	0.237052	3	0.0395916	0.801004	0.203514	0.910721	0.488707	0.215767	0.431534	2.26498	0.108426	3
NM_024426	WT1	Wilms tumour 1	-0.12155	-0.202808	-0.192655	-0.806367	-0.330845	0.159535	0.319069	2.07381	0.129768	3	-0.329637	-0.384605	-0.489962	-0.302565	-0.376692	0.0414343	0.0828686	9.09131	0.00281184	3
NM_133333	WHSC1	Wolf-Hirschhorn syndrome candidate 1	-0.480799	-0.565226	-0.15693	-0.398688	-0.400411	0.0879924	0.175985	4.55052	0.0198841	3	-0.522589	-0.741528	-0.722592	-0.765748	-0.688114	0.0558775	0.111755	12.3147	0.00115341	3
NM_000379.	XDH	Xanthine dehydrogenase	NaN	0.281724	-0.172555	-0.411386	-0.100739	0.20328	0.352092	0.495568	0.669297	2	-0.312528	0.539803	-0.22393	-0.210403	-0.0517647	0.198485	0.396971	0.260798	0.811126	3
NM_021964.	ZNF148	Zinc finger protein 148	-0.645054	-0.337616	-0.27256	-0.113538	-0.342192	0.111384	0.222769	3.07217	0.0544693	3	-0.417161	-0.424481	-0.664551	-0.338592	-0.461197	0.0705172	0.141034	6.5402	0.00726611	3
NM_007057.	ZWINTAS	ZW10 interactor antisense	-0.256453	-0.630263	-0.035418	-0.380521	-0.325664	0.124104	0.248209	2.62411	0.0787225	3	-0.459547	-1.11496	-0.503517	-0.959646	-0.759417	0.163785	0.327571	4.63666	0.0189027	3

## Sheet: Sheet2
Genbank Accession HTML link	GENE SYMBOL
NM_001359.	DECR1
NM_001100.	ACTA1
NM_001613.	ACTA2
NM_000674.	ADORA1
NM_004037.	AMPD2
NM_001667.	ARL2
NM_001136	AGER
NM_001818.	AKRIC4
NM_000489	ATRX
NM_000484	APP
NM_000029	AGT
NM_014391	ANKRD1
NM_004306	ANXA13
NM_145699	APOBEC3A
NM_000483.	APOC2
U75285	AIP4
U75285	AIP4
AF013263.	APAF1
NM_000697	ALOX12
NM_000698.	ALOX5
NM_003976.	ARTN
NM_000927	ABCB1
NM_004217.	AURK1B
NM_001699.	AXL
NM_015341	BRRN1
NM_006763	BTG2
NM_016077	BIT1
NM_138578	BCL2L1
NM_004048	B2M
NM_001710.	BF
NM_001202.	BMP4
NM_000710	BDKRB1
NM_001211.	BUB1b
NM_001716.	BLR1
NM_004364.	CEBPA
NM_001807.	CEL
NM_147780	CTSB
NM_001781.	CD69
NM_004355	CD74
NM_005191	CD80
NM_001826	CKS1B
NM_001786.	CDC2
NM_003504	CDC45L
NM_001165	cIAP2
NM_001809	CENPA
NM_001296.	CCBP2
NM_002995.	XCL1
NM_003965.	CCRL2
NM_002981.	CCL1
NM_002986.	CCL11
NM_005408	CCL13
Z49270	CCL14
NM_032964	CCL15
NM_004590.	CCL16
NM_002987	CCL17
NM_002988.	CCL18
NM_006274.	CCL19
NM_002982.	CCL2
NM_002982.	CCL2
NM_002989	CCL21
NM_002990	CCL22
NM_005064.	CCL23
NM_002991.	CCL24
NM_005624.	CCL25
NM_006072.	CCL26
NM_006664.	CCL27
NM_019846.	CCL28
NM_002983	CCL3
NM_021006.	CCL3L1
NM_002984	CCL4
NM_002985	CCL5
NM_006273.	CCL7
NM_005623.	CCL8
U28934.	CCR2
NM_004367.	CCR6
NM_001838.	CCR7
NM_016557.	CCRL1
NM_002996	CX3CL1
NM_001511.	CXCL1
NM_001565.	CXCL10
NM_005409	CXCL11
NM_006419	CXCL13
NM_022059.	CXCL16
NM_002089	CXCL2
NM_002994	CXCL5
NM_002993.	CXCL6
NM_001504.	CXCR-3
NM_003467	CXCR4
NM_005441.	CHAF1B
NM_030806.	C1orf21
NM_000614	CNTF
NM_007174.	CIT
NM_000129	F13A1
NM_001994.	F13B
NM_000132	F8
NM_001844	COL2A1
NM_000757	CSF1
NM_005211	CSF1R
NM_006140.	CSF2RA
NM_000395.	CSF2RB
NM_000759	CSF3
NM_000760.	CSF3R
NM_000064.	C3
NM_007293	C4A
NM_001002029	C4B
NM_001901	CTGF
NM_004701	CCNB2
NM_001760	CCND3
NM_001798	CDK2
NM_000963	COX-2
NM_000071	CBS
U33833.	DDX11
NM_003836	DLK1
NM_024422	DSC2
NM_013994.	DDR1
NM_001365	DLG4
AL021807.
NM_003633	ENC1
NM_001399	EDA
NM_022336	EDAR
NM_001953	ECGF1
NM_001956.	END2
NM_004431	EPHA2
NM_000799	EPO
NM_000121	EPOR
AL121581.	EST
NM_006027.	EXO1
NM_004629	FANCG
NM_000043	FAS
NM_000639	FASL
NM_002002.	FCER2
NM_002032	FTH1
NM_212482	FN1
NM_001459	FLT3LG
NM_004119	FLT3
NM_005249	FOXG1B
NM_202002	FOXM1
AB006780	GAL3
NM_000817	GAD1
NM_005316	GTF2H1
NM_000402	G6PD
NM_000852.	GSTP1
NM_002087	GRN
NM_001924	GADD45a
NM_015675	GADD45b
NM_005256	GAS2
NM_000820	GAS6
NM_002048	GAS1
NM_004864.	GDF15
NM_005275.	GNL1
A25486
A25488
A25492
A25493
A25494
A25495
A25966
A25967
A25968
A25970.
A25971
X52020.	HSP53G
X52317	H2FAZ
NM_002133	HMOX1
NM_000601	HGF
NM_031370	HNRPD
NM_002128.	HMGB1
NM_002129.	HMGB2
NM_005517	HMGN2
NM_004965	HMGN1
NM_003516	HIST2H2AA
NM_003528	HIST2H2BE
K02403.	HUMMHC4A
M67454.	HUMFASANT
M74178	HSHEPGFA
NM_032737	LAMIN B2
X02544.	HSA1GLYC
U32907	HSU32907
NM_001523	HAS1
NM_005328	HAS2
NM_005329	HAS3
NM_012484	HMMR
NM_014573	MAC30
AA975298.	EST
NM_052815	IER3
J00228	IGHG1
X02485	IGKV5-2
NM_001167.	XIAP
NM_002166	ID2
NM_020529	IkBa
NM_000207.	INS
NM_000875	IGF1R
NM_000612.	IGF2
NM_000597	IGFBP2
NM_000599	IGFBP5
NM_000618	IGF1
NM_000598	IGFBP3
NM_000598	IGFBP3
NM_000889.	ITGB7
NM_005101	GIP2
NM_002176	IFNB1
NM_000416	IFNGR1
NM_002198.	IRF1
NM_002199	IRF2
NM_000874	IFNAR2
NM_000629	IFNAR1
NM_000619	IFNG
NM_005534	IFNGR2
NM_000576	IL1b
NM_014440.	IL1F6
NM_014439.	IL1F7
NM_002182	IL1RAP
NM_000577	IL-1RN
NM_003854.	IL1RL2
NM_000877.	IL1R1
NM_004633.	IL1R2
NM_000572	IL10
NM_001558	IL10RA
NM_000628.	IL10RB
NM_000641	IL11
NM_004512	IL11RA
NM_005535.	IL12RB1
NM_002188.	IL13
NM_001560.	IL13RA1
NM_000640	IL13RA2
NM_001559.	IL12RB2
NM_000585	IL15
NM_002189.	IL-15RA
NM_002190.	IL17
NM_018725	IL17RB
NM_001562.	IL18
NM_005699.	IL18BP
NM_003855.	IL18R1
NM_003853.	IL18 RAP
NM_013371.	IL19
NM_000586	IL2
NM_000206.	IL2RG
NM_020525.	IL22
NM_021258.	IL22RA1
NM_000588.	IL3
NM_002183.	IL3RA
M59807	IL32
NM_000589.	IL4
NM_000418	IL4R
NM_000879.	IL5
NM_000564	IL5RA
NM_000600	IL6
NM_000565.	IL6R
NM_000880	IL7
NM_002185	IL7R
NM_001557.	IL8RB
NM_000590	IL9
NM_002186.	IL9R
NM_000201.	ICAM1
NM_000873.	ICAM2
NM_002162.	ICAM3
NM_006618	JARID1B
D14657	K1AA0247
NM_000422	KRT17
NM_002276	KRT19
NM_057088	KRT3
NM_000424	KRT5
	EST
NM_006845	KIF2C
NM_002263	KIFC1
NM_000899	KITLG
NM_002296	LBR
NM_002291	LAMB1
NM_002292	LAMB2
NM_002306	LGALS3
NM_002310	LIFR
NM_000234	LIG1
NM_004139	LBP
NM_000595	LTA
NM_002341	LTB
NM_002342.	LTBR
NM_002294	LAMP2
NM_002415	MIF
NM_020998.	MST1
NM_002447	MST1R
NM_002116	HLA-A
NM_005514	HLA-B
NM_019111	HLA-DRa
NM_017458	MVP
NM_002421	MMP1
NM_004530	MMP2
NM_004530	MMP2
NM_004994	MMP9
M92424	MDM2
NM_014641	MDC1
NM_006343	MERTK
NM_000245	MET
NM_002455	MTX1
NM_006636	MTHFD2
NM_005916	MCM7
NM_002358	MAD2L1
NM_000903	NQO1
NM_002507.	NGFR
NM_013956	NRG1
NM_016588.	NRN1
NM_000909	NPY1R
NM_000433	NCF2
NM_000625	NOS2A
NM_006096.	NDRG1
NM_003204.	NFE2L1
NM_003998	NFkB1
NM_020530.	OSM
NM_003999	OSMR
AF061034.	OPTN
NM_004153	ORC1L
NM_000607.	ORM1
NM_000608.	ORM2
NM_002543	OLR1
X69699.	PAX8
NM_006347.	PPIH
NM_021127.	PMAIP1
NM_002687.	PNN
NM_000930	PLAT
NM_000952	PTAFR
M21571	PDGFA
NM_002608	PDGFB
NM_016205	PDGFC
NM_006206.	PDGFRA
NM_002609	PDGFRB
NM_002620	PF4V1
NM_005397.	PODXL
NM_005030.	PLK1
NM_016937.	POLA
NM_002247	KCNMA1
NM_005746.	PBEF
NM_006211	PENK
NM_002571.	PAEP
NM_014456.	PDC4
NM_000948.	PRL
NM_002592.	PCNA
NM_002704.	PPBP
NM_002778.	PSAP
NM_004878.	PTGES
NM_000962.	PTGS1
X75252	PBP
NM_004705.	PRKRIR
NM_003981	PRC1
NM_005446.	P2RXL1
NM_002870	RAB13
NM_006265	RAD21
NM_015149	RGL1
NM_002923.	RGS2
NM_002916.	RFC4
NM_001033.	RRM1
NM_001034.	RRM2
NM_002953	RPS6KA1
NM_006271.	S100A1
NM_000582	SPP1
NM_003012.	SFRP1
NM_003013	SFRP2
NM_003118.	SPARC
NM_000450	SELE
NM_003005.	SELP
NM_000295.	SERPINA1
NM_000602	SERPINE1
NM_198433.	STK6
X13895	SAA3P
X13895	SAA3P
NM_183001.	SHC1
AA192285	EST
W89100	EST
NM_004757.	SCYE1
NM_005631.	SMO
NM_006062.	SMYD5
AA482549	EST
NM_006517	SLC16A2
NM_002394	SLC3A2
NM_001467.	SLC37A4
NM_003486.	SLCA75
NM_004598.	SPOCK
NM_005066.	SFPQ
NM_000636	SOD2
NM_003102.	SOD3
NM_144678.	TOM1L2
NM_002160	TNC
NM_005727	TSPAN1
NM_006472.	TXNIP
NM_003246.	THBS1
NM_003247	THBS2
NM_007112.	THBS3
NM_003248.	THBS4
NM_003258.	TK1
NM_001071.	TYMS
NM_003276.	TMPO
U96131.	TRIP13
NM_001067	TOP2a
NM_005879.	TRIP
NM_006706.	TCERG1
NM_003236.	TGFA
NM_004613	TGM2
NM_000593	TAP1
NM_000544.	TAP2
NM_000391.	TPP1
NM_005480.	TROAP
NM_006290	TNFAIP3
NM_003810	TNFSF10
NM_003701	TNFSF11
NM_003809.	TNFSF12
NM_003808.	TNFSF13
NM_006573	TNFSF13B
NM_003807.	TNFSF14
NM_005118	TNFSF15
NM_003326	TNFSF4
NM_001244.	TNFSF8
NM_003811.	TNFSF9
NM_003842	TNFRSF10B
NM_003841.	TNFRSF10C
NM_003839	TNFRSF11A
NM_002546.	TNFRSF11B
NM_012452.	TNFRSF13B
NM_003820.	TNFRSF14
NM_001192	TNFRSF17
NM_018647.	TNFRSF19
NM_001065.	TNFRSF1A
NM_001066	TNFRSF1B
NM_014452.	TNFRSF21
NM_003790.	TNFRSF25
NM_001250	TNFRSF5
X67878	TNFSF5
NM_003823.	TNFRSF6B
NM_001242.	TNFRSF7
NM_001243.	TNFRSF8
NM_001561	TNFRSF9
NM_000594	TNF-a
NM_000546	TP53
NM_006293.	TYRO3
NM_003405	YWAH
NM_004223.	UBE2L6
NM_005154.	USP8
NM_003358	UCGC
NM_003355	UCP2
NM_181597	UPP1
NM_001078	VCAM1
NM_005429	VEGFC
NM_005343.	HRAS
NM_003380	VIM
NM_000222.	KIT
NM_005375	C-MYB
NM_005375	C-MYB
NM_002466	MYBL2
NM_002908.	C-REL
NM_021975	RELA
NM_024426	WT1
NM_133333	WHSC1
NM_000379.	XDH
NM_021964.	ZNF148
NM_007057.	ZWINTAS
